# Supplementary material for: The molecular dissection of TRIM25’s RNA-binding mechanism provides key insights into its antiviral activity
Source: Nat Commun. 2024 Oct 1;15:8485. doi: 10.1038/s41467-024-52918-x (PMC11445558; doi:10.1038/s41467-024-52918-x)
Supplement: Supplementary file 4 — Source Data [file 41467_2024_52918_MOESM4_ESM.xlsx]

## Sheet: Figure 1
Figure 1d
pre-let-7				pre-let-7 loop				pre-let-7 stem
Residue	Position	CSP		Residue	Position	CSP		Residue	Position	CSP
K1N-H	439	0.0994949		K1N-H	439	0.0084119		K1N-H	439	0.116056
V2N-H	440	0.0143178		V2N-H	440	0.0110887		V2N-H	440	0.0180544
L3N-H	441	0.0295357		L3N-H	441	0.0115135		L3N-H	441	0.0216832
E4N-H	442	0.0428224		E4N-H	442	0.0072111		E4N-H	442	0.0173678
T5N-H	443	0.0137244		T5N-H	443	0.0113137		T5N-H	443	0.00984886
F6N-H	444	0.0357933		F6N-H	444	0.0163083		F6N-H	444	0.01804
L7N-H	445	0.0322		L7N-H	445	0.0201683		L7N-H	445	0.0162432
A8N-H	446	0.0169163		A8N-H	446	0.00404475		A8N-H	446	0.0131469
K9N-H	447	0.0161555		K9N-H	447	0.0118727		K9N-H	447	0.0125873
S10N-H	448	0.00701142		S10N-H	448	0.00652993		S10N-H	448	0.00984073
R11N-H	449	0.0162432		R11N-H	449	0.0118474		R11N-H	449	0.004
E13N-H	451	0.00628013			450	0		E13N-H	451	0.00806226
L14N-H	452	0.017088		E13N-H	451	0.004005		L14N-H	452	0.0117456
L15N-H	453	0.0221142		L14N-H	452	0.0156895		L15N-H	453	0.00401995
E16N-H	454	0.0112801		L15N-H	453	0.0104957		E16N-H	454	0.00761577
Y17N-H	455	0.0518212		E16N-H	454	0.0104805		Y17N-H	455	0.0074
Y18N-H	456	0.1638		Y17N-H	455	0.0127028		Y18N-H	456	0.0266301
I19N-H	457	0.0760161		Y18N-H	456	0.0530362		I19N-H	457	0.0275056
K20N-H	458	0.117688		I19N-H	457	0.0310161		K20N-H	458	0.0407063
V21N-H	459	0.0240133		K20N-H	458	0.0360827		V21N-H	459	0
I22N-H	460	0.182101		V21N-H	459	0.0224891		I22N-H	460	0.0311448
L23N-H	461	0.105676		I22N-H	460	0.0687314		L23N-H	461	0.0894036
D24N-H	462	0.154617		L23N-H	461	0.0581409		D24N-H	462	0.0154738
Y25N-H	463	0		D24N-H	462	0.0970847		Y25N-H	463	0
T27N-H	465	0		Y25N-H	463	0		T27N-H	465	0
A28N-H	466	0.0310619			464	0		A28N-H	466	0.0110653
H29N-H	467	0		T27N-H	465	0		H29N-H	467	0.0192354
N30N-H	468	0.0350051		A28N-H	466	0.0257946		N30N-H	468	0.0474915
K31N-H	469	0.0366197		H29N-H	467	0.00693109		K31N-H	469	0
V32N-H	470	0.0412742		N30N-H	468	0.00816333		V32N-H	470	0.00718053
A33N-H	471	0.005		K31N-H	469	0.0321409		A33N-H	471	0.0137753
L34N-H	472	0.132767		V32N-H	470	0.0088295		L34N-H	472	0
T39N-H	477	0.0800265		A33N-H	471	0.00447214		T39N-H	477	0
V40N-H	478	0.0584144		L34N-H	472	0.0690611		V40N-H	478	0.00826075
A41N-H	479	0.0509117		T39N-H	477	0.0539485		A41N-H	479	0.00805233
S42N-H	480	0.015		V40N-H	478	0.0290833		S42N-H	480	0.0193349
V43N-H	481	0.0973908		A41N-H	479	0.0301204		V43N-H	481	0.0470272
A44N-H	482	0.016086		S42N-H	480	0.0174195		A44N-H	482	0.0204216
E45N-H	483	0.0026		V43N-H	481	0.0164012		E45N-H	483	0.0170751
M46N-H	484	0.0565123		A44N-H	482	0.0120416		M46N-H	484	0.0141365
Q48N-H	485	0.0232215		E45N-H	483	0.00701142		Q48N-H	485	0.0482746
N49N-H	486	0.0268931		M46N-H	484	0.0122066		N49N-H	486	0.0188351
Y50N-H	487	0.035105		Q48N-H	486	0.0599013		Y50N-H	487	0.0140057
R51N-H	488	0.156819		N49N-H	487	0.0054626		R51N-H	488	0.0200639
H53N-H	491	0.0182877		Y50N-H	488	0.0260277		H53N-H	491	0.00936803
Q55N-H	493	0.0191426		R51N-H	489	0.093823		Q55N-H	493	0
R56N-H	494	0.0484516		H53N-H	491	0.00484149		R56N-H	494	0.00707107
F57N-H	495	0.0570126		Q55N-H	493	0.0111803		F57N-H	495	0.0118423
T58N-H	496	0.0410604		R56N-H	494	0.0206155		T58N-H	496	0
Y59N-H	497	0.00778203		F57N-H	495	0.0410005		Y59N-H	497	0
S61N-H	499	0.0258488		T58N-H	496	0.0245406		S61N-H	499	0.0211896
Q62N-H	500	0.0172		Y59N-H	497	0.0104403		Q62N-H	500	0.0328567
V63N-H	501	0.0315886		S61N-H	499	0.0138622		V63N-H	501	0
L64N-H	502	0.00447214		Q62N-H	500	0.0142352		L64N-H	502	0.0175317
G65N-H	503	0.00601332		V63N-H	501	0.00835224		G65N-H	503	0.013159
H67N-H	505	0.246775		L64N-H	502	0.0184391		H67N-H	505	0.0446448
C68N-H	506	0.0947251		G65N-H	503	0.0110923		C68N-H	506	0.025899
Y69N-H	507	0.1514		H67N-H	505	0.111243		Y69N-H	507	0
K70N-H	508	0.0693397		C68N-H	506	0.030202		K70N-H	508	0
K71N-H	509	0.0489547		Y69N-H	507	0.0523637		K71N-H	509	0.0112446
G72N-H	510	0.0632		K70N-H	508	0.0331789		G72N-H	510	0.00869253
I73N-H	511	0.143243		K71N-H	509	0.0197342		I73N-H	511	0.0222
H74N-H	512	0.18687		G72N-H	510	0.0223607		H74N-H	512	0.030006
Y75N-H	513	0.12846		I73N-H	511	0.0259615		Y75N-H	513	0.00410366
W76N-H	514	0.0355719		H74N-H	512	0.0562953		W76N-H	514	0.00800999
E77N-H	515	0.0234		Y75N-H	513	0.0242		E77N-H	515	0.019799
V78N-H	516	0.0130138		W76N-H	514	0.0180898		V78N-H	516	0.0218916
E79N-H	517	0.0192094		E77N-H	515	0.00549181		E79N-H	517	0.014682
L80N-H	518	0.0117201		V78N-H	516	0.0129321		L80N-H	518	0.0462813
Q81N-H	519	0.0230903		E79N-H	517	0.00394462		Q81N-H	519	0
N83N-H	521	0.0393594		L80N-H	518	0.00616117		N83N-H	521	0
N84N-H	522	0.0316866		Q81N-H	519	0.00835703		N84N-H	522	0.0316992
C86N-H	524	0.0500384		N83N-H	521	0.00835224		C86N-H	524	0.0639062
G87N-H	525	0.0349193		N84N-H	522	0.00699714		G87N-H	525	0.0472479
V88N-H	526	0.0101213		C86N-H	524	0.0136029		V88N-H	526	0.021095
G89N-H	527	0.0143402		G87N-H	525	0		G89N-H	527	0.0198806
I90N-H	528	0.0470956		V88N-H	526	0.0120416		I90N-H	528	0.0408627
C91N-H	529	0.0165215		G89N-H	527	0.00470744		C91N-H	529	0.0104957
Y92N-H	530	0.0250288		I90N-H	528	0.0152591		Y92N-H	530	0.0078
G93N-H	531	0.0366879		C91N-H	529	0.00412311		G93N-H	531	0.0241868
S94N-H	532	0.0133417		Y92N-H	530	0.0220871		S94N-H	532	0.00921954
M95N-H	533	0.00707107		G93N-H	531	0.020195		M95N-H	533	0.00672012
N96N-H	534	0.0148661		S94N-H	532	0.0220127		N96N-H	534	0.03
R97N-H	535	0.0170423		M95N-H	533	0.00769675		R97N-H	535	0.0298
Q98N-H	536	0.00872009		N96N-H	534	0.0220871		Q98N-H	536	0.0109344
G99N-H	537	0.0151327		R97N-H	535	0.0120416		G99N-H	537	0.0096
E101N-H	539	0.00465188		Q98N-H	536	0.0113137		E101N-H	539	0
S102N-H	540	0.00215407		G99N-H	537	0.00905539		S102N-H	540	0.0154156
R103N-H	541	0.0113596		E101N-H	539	0.00377359		R103N-H	541	0.0100419
L104N-H	542	0.0316443		S102N-H	540	0.0122		L104N-H	542	0.0388515
G105N-H	543	0.0381581		R103N-H	541	0.00373631		G105N-H	543	0.0464866
R106N-H	544	0.0203961		L104N-H	542	0.00503587		R106N-H	544	0.0474915
N107N-H	545	0.03087		G105N-H	543	0.0101074		N107N-H	545	0
S108N-H	546	0.0813204		R106N-H	544	0.00816333		S108N-H	546	0
A109N-H	547	0.063815		N107N-H	545	0.0104957		A109N-H	547	0
S110N-H	548	0.0467136		S108N-H	546	0.0143024		S110N-H	548	0
W111N-H	549	0.0994949		A109N-H	547	0.0150053		W111N-H	549	0.116001
C112N-H	550	0.0214009		S110N-H	548	0.0122066		C112N-H	550	0.00538516
V113N-H	551	0.010002		W111N-H	549	0.0084119		V113N-H	551	0.00223607
E114N-H	552	0.0160112		C112N-H	550	0.00404475		E114N-H	552	0.0250727
W115N-H	553	0.0475483		V113N-H	551	0.00701142		W115N-H	553	0
F116N-H	554	0.0106301		E114N-H	552	0.00373631		F116N-H	554	0.00172047
T118N-H	556	0.0204978		W115N-H	553	0.00451221		T118N-H	556	0
K119N-H	557	0.0270363		F116N-H	554	0		K119N-H	557	0.0346808
I120N-H	558	0.0513124		T118N-H	556	0.012015		I120N-H	558	0.0436807
S121N-H	559	0.0322453		K119N-H	557	0.0080895		S121N-H	559	0.0697209
A122N-H	560	0.0134164		I120N-H	558	0.00707107		A122N-H	560	0.0221142
W123N-H	561	0.0474641		S121N-H	559	0.00601332		W123N-H	561	0.0212424
H124N-H	562	0.0744972		A122N-H	560	0.0082801		H124N-H	562	0.0173159
N125N-H	563	0.0413879		W123N-H	561	0.00929731		N125N-H	563	0.0354265
N126N-H	564	0.0161009		H124N-H	562	0.00824621		N126N-H	564	0.0189251
V127N-H	565	0.00666033		N125N-H	563	0.00447214		V127N-H	565	0.0269585
E128N-H	566	0.00647765		N126N-H	564	0.010245		E128N-H	566	0.0094
K129N-H	567	0.120844		V127N-H	565	0.00503587		K129N-H	567	0.111439
T130N-H	568	0.181377		E128N-H	566	0.0078		T130N-H	568	0.149833
L131N-H	569	0.102675		K129N-H	567	0.001		L131N-H	569	0.133149
S133N-H	571	0.0723715		T130N-H	568	0.00404475		S133N-H	571	0.048841
T134N-H	572	0.143626		L131N-H	569	0.00954149		T134N-H	572	0.15718
K135N-H	573	0.00241661		S133N-H	571	0.00812158		K135N-H	573	0.0208
A136N-H	574	0.0232775		T134N-H	572	0.00976934		A136N-H	574	0.0690119
T137N-H	575	0.0322949		K135N-H	573	0.0101213		T137N-H	575	0.0342468
R138N-H	576	0.0213785		A136N-H	574	0.0060531		R138N-H	576	0.0367483
V139N-H	577	0.00514198		T137N-H	575	0.00707107		V139N-H	577	0.0267739
G140N-H	578	0.0271249		R138N-H	576	0.00704557		G140N-H	578	0.0341696
V141N-H	579	0.113719		V139N-H	577	0.0121062		V141N-H	579	0.0208
L142N-H	580	0.0155563		G140N-H	578	0.0141152		L142N-H	580	0.0271301
L143N-H	581	0.073185		V141N-H	579	0.0113649		L143N-H	581	0.0339559
N144N-H	582	0.0755656		L142N-H	580	0.00909065		N144N-H	582	0.0137201
C145N-H	583	0.0724621		L143N-H	581	0.0220735		C145N-H	583	0.0302318
D146N-H	584	0.0856385		N144N-H	582	0.010824		D146N-H	584	0.0272947
H147N-H	585	0.133041		C145N-H	583	0.020999		H147N-H	585	0.020004
G148N-H	586	0.0202425		D146N-H	584	0.00954149		G148N-H	586	0
F149N-H	587	0		H147N-H	585	0.0160823		F149N-H	587	0.0252357
V150N-H	588	0.0122376		G148N-H	586	0.00401995		V150N-H	588	0.0150013
I151N-H	589	0.0328938		F149N-H	587	0.0371214		I151N-H	589	0.00802247
F152N-H	590	0.0325859		V150N-H	588	0.00429418		F152N-H	590	0.00468615
F153N-H	591	0.0206243		I151N-H	589	0.0122066		F153N-H	591	0.0432116
A154N-H	592	0.102628		F152N-H	590	0.00316228		A154N-H	592	0.125972
V155N-H	593	0.0082801		F153N-H	591	0.00710211		V155N-H	593	0.125063
A156N-H	594	0.103063		A154N-H	592	0.0110454		A156N-H	594	0.0522594
D157N-H	595	0.0464159		V155N-H	593	0.00805233		D157N-H	595	0.131226
K158N-H	596	0.00205913		A156N-H	594	0.0160112		K158N-H	596	0.0168772
V159N-H	597	0.0856507		D157N-H	595	0.00616117		V159N-H	597	0.0752877
H160N-H	598	0.258867		K158N-H	596	0.004005		H160N-H	598	0.206268
L161N-H	599	0.0665375		V159N-H	597	0.00568859		L161N-H	599	0.146014
M162N-H	600	0.0403118		H160N-H	598	0.0161245		M162N-H	600	0.0538516
Y163N-H	601	0.185531		L161N-H	599	0.00865794		Y163N-H	601	0.190661
K164N-H	602	0.251722		M162N-H	600	0.00732393		K164N-H	602	0.201154
F165N-H	603	0.018704		Y163N-H	601	0.01		F165N-H	603	0.0360672
R166N-H	604	0.0768867		K164N-H	602	0.00529528		R166N-H	604	0.0396807
V167N-H	605	0.114039		F165N-H	603	0.00815843		V167N-H	605	0.0657051
D168N-H	606	0.0209914		R166N-H	604	0.00707107		D168N-H	606	0.013124
F169N-H	607	0.0594138		V167N-H	605	0.0108167		F169N-H	607	0.0187883
T170N-H	608	0.0357262		D168N-H	606	0.00806226		T170N-H	608	0.027136
E171N-H	609	0.00985089		F169N-H	607	0.00300666		E171N-H	609	0.00656049
A172N-H	610	0.0219317		T170N-H	608	0.0110345		A172N-H	610	0.0441932
L173N-H	611	0.0255155		E171N-H	609	0.00869253		L173N-H	611	0.0118
Y174N-H	612	0.0207422		A172N-H	610	0.00812158		Y174N-H	612	0.0266301
A176N-H	614	0.0406079		L173N-H	611	0.00407922		A176N-H	614	0
F177N-H	615	0.0318904		Y174N-H	612	0.0140057		F177N-H	615	0.0137419
W178N-H	616	0.0106301		A176N-H	614	0.0300673		W178N-H	616	0.00431741
V179N-H	617	0.0538516		F177N-H	615	0.00652993		V179N-H	617	0.00707107
F180N-H	618	0.0199008		W178N-H	616	0.0101213		F180N-H	618	0.0270007
S181N-H	619	0.0320131		V179N-H	617	0.0206155		S181N-H	619	0.07371
A182N-H	620	0.0178393		F180N-H	618	0.00707107		A182N-H	620	0.0141152
G183N-H	621	0.042098		S181N-H	619	0.0322025		G183N-H	621	0.0414155
A184N-H	622	0.00529528		A182N-H	620	0.0175602		A184N-H	622	0
T185N-H	623	0.0429237		G183N-H	621	0.0060531		T185N-H	623	0.0286531
L186N-H	624	0.00812158		A184N-H	622	0.00653911		L186N-H	624	0.0080895
S187N-H	625	0.0154324		T185N-H	623	0.0151208		S187N-H	625	0.00640312
I188N-H	626	0.0211102		L186N-H	624	0.0050636		I188N-H	626	0.0176284
C189N-H	627	0.0132197		S187N-H	625	0.0139943		C189N-H	627	0.0137637
S190N-H	628	0.00781025		I188N-H	626	0.0142843		S190N-H	628	0.0439973
K192N-H	630	0.00438634		C189N-H	627	0.00128063		K192N-H	630	0.0034
				S190N-H	628	0.0413091
				K192N-H	630	0.00704557

## Sheet: Figure 5
Figure 5a
timepoint	Line	Virus	mean_intensity_all	standard_dev_all		group	timepoint	mean_intensity_scaled	standard_dev_scaled	Line	Virus	replicate
0	Cys	Scarlet	35.7672	18.1654		3	9	78.9922	8.63822	WT	mCherry	1
0	Cys	mCherry	17.5943	4.25891		3	18	2176.26	216.856	WT	mCherry	1
0	D3	Scarlet	31.1927	15.1729		3	22	4101.21	459.635	WT	mCherry	1
0	D3	mCherry	17.4054	8.66914		4	9	177.224	7.84599	D3	mCherry	1
0	D9	Scarlet	35.7917	15.8688		4	18	2800.52	147.997	D3	mCherry	1
0	D9	mCherry	18.9407	6.5694		4	22	4679.96	291.259	D3	mCherry	1
0	WT	Scarlet	40.1648	19.8311		5	9	357.315	23.9078	D9	mCherry	1
0	WT	mCherry	18.3296	4.89189		5	18	3771.09	254.717	D9	mCherry	1
0.25	Cys	Scarlet	43.177	26.9813		5	22	5617.88	353.282	D9	mCherry	1
0.25	Cys	mCherry	16.5702	6.6938		6	9	250.481	28.702	Cys	mCherry	1
0.25	D3	Scarlet	28.7178	7.34652		6	18	3574.44	480.703	Cys	mCherry	1
0.25	D3	mCherry	12.4045	4.53105		6	22	5738.22	875.282	Cys	mCherry	1
0.25	D9	Scarlet	36.4604	20.4409		8	9	104.445	4.00516	WT	Scarlet	1
0.25	D9	mCherry	14.5934	6.9242		8	18	2429.29	386.67	WT	Scarlet	1
0.25	WT	Scarlet	33.5767	10.2742		8	22	4316.92	636.337	WT	Scarlet	1
0.25	WT	mCherry	16.2816	5.20077		9	9	255.775	20.7317	D3	Scarlet	1
0.5	Cys	Scarlet	33.7611	22.6452		9	18	4165.59	382.068	D3	Scarlet	1
0.5	Cys	mCherry	12.8921	4.47756		9	22	5846.23	501.934	D3	Scarlet	1
0.5	D3	Scarlet	20.4319	7.39669		10	9	499.733	31.5505	D9	Scarlet	1
0.5	D3	mCherry	10.3215	1.13624		10	18	5238.62	285.846	D9	Scarlet	1
0.5	D9	Scarlet	31.2168	17.0934		10	22	6608.98	586.312	D9	Scarlet	1
0.5	D9	mCherry	11.9135	3.47942		11	9	273.691	23.8416	Cys	Scarlet	1
0.5	WT	Scarlet	36.1802	14.385		11	18	4508.65	319.107	Cys	Scarlet	1
0.5	WT	mCherry	10.6894	3.94773		11	22	6202.26	487.551	Cys	Scarlet	1
0.75	Cys	Scarlet	33.8133	18.7131		3	9	106.204	15.0724	WT	mCherry	2
0.75	Cys	mCherry	10.1787	4.81668		3	18	2508.23	97.208	WT	mCherry	2
0.75	D3	Scarlet	20.8523	10.0711		3	22	4682.4	283.232	WT	mCherry	2
0.75	D3	mCherry	5.96939	2.31369		5	9	279.626	44.3943	D9	mCherry	2
0.75	D9	Scarlet	26.7478	20.5194		5	18	4911.61	396.791	D9	mCherry	2
0.75	D9	mCherry	9.62773	3.56498		5	22	7592.26	519.031	D9	mCherry	2
0.75	WT	Scarlet	26.8151	6.90474		6	9	173.422	35.5277	Cys	mCherry	2
0.75	WT	mCherry	11.9712	5.18274		6	18	3605.23	331.788	Cys	mCherry	2
1	Cys	Scarlet	34.0183	23.0102		6	22	6046.58	585.38	Cys	mCherry	2
1	Cys	mCherry	12.4132	7.60249		8	9	247.093	20.5311	WT	Scarlet	2
1	D3	Scarlet	20.3356	4.57046		8	18	3360.91	196.775	WT	Scarlet	2
1	D3	mCherry	8.06854	4.24941		8	22	4840.12	325.306	WT	Scarlet	2
1	D9	Scarlet	37.5119	20.6171		10	9	547.853	57.6559	D9	Scarlet	2
1	D9	mCherry	8.24408	3.29426		10	18	5465.12	331.579	D9	Scarlet	2
1	WT	Scarlet	27.7909	18.1663		10	22	6698.35	446.878	D9	Scarlet	2
1	WT	mCherry	10.5521	5.1941		11	9	399.15	35.9385	Cys	Scarlet	2
1.25	Cys	Scarlet	35.5443	24.7879		11	18	4523.7	172.325	Cys	Scarlet	2
1.25	Cys	mCherry	12.0267	5.40545		11	22	5803.89	214.603	Cys	Scarlet	2
1.25	D3	Scarlet	22.1854	10.5576		3	9	41.4809	4.87222	WT	mCherry	3
1.25	D3	mCherry	10.4398	2.03862		3	18	1727.83	162.647	WT	mCherry	3
1.25	D9	Scarlet	32.0016	17.6734		3	22	3879.82	298.245	WT	mCherry	3
1.25	D9	mCherry	11.3413	4.77079		4	9	105.259	13.5647	D3	mCherry	3
1.25	WT	Scarlet	33.7016	16.3597		4	18	2932.18	226.694	D3	mCherry	3
1.25	WT	mCherry	16.0139	8.21568		4	22	5566.77	312.853	D3	mCherry	3
1.5	Cys	Scarlet	41.301	22.9975		5	9	209.815	30.8541	D9	mCherry	3
1.5	Cys	mCherry	12.9269	6.50318		5	18	4216.08	231.014	D9	mCherry	3
1.5	D3	Scarlet	16.486	9.64836		5	22	7023.12	165.713	D9	mCherry	3
1.5	D3	mCherry	7.32835	0.350689		6	9	146.84	27.7252	Cys	mCherry	3
1.5	D9	Scarlet	31.9611	12.3457		6	18	3982.87	307.439	Cys	mCherry	3
1.5	D9	mCherry	11.9268	7.03757		6	22	7437.23	297.844	Cys	mCherry	3
1.5	WT	Scarlet	34.9936	16.338		8	9	63.1237	16.8476	WT	Scarlet	3
1.5	WT	mCherry	11.0261	4.83063		8	18	2233.59	286.38	WT	Scarlet	3
1.75	Cys	Scarlet	34.3373	23.6836		8	22	4252.44	378.823	WT	Scarlet	3
1.75	Cys	mCherry	13.0467	5.28623		9	9	169.8	22.4995	D3	Scarlet	3
1.75	D3	Scarlet	21.026	11.1334		9	18	4122.88	254.325	D3	Scarlet	3
1.75	D3	mCherry	7.94869	3.19548		9	22	6263.02	113.339	D3	Scarlet	3
1.75	D9	Scarlet	32.8269	16.3327		10	9	328.574	45.0111	D9	Scarlet	3
1.75	D9	mCherry	13.8448	6.94493		10	18	4983.19	131.19	D9	Scarlet	3
1.75	WT	Scarlet	33.9133	22.6538		10	22	6465.63	188.148	D9	Scarlet	3
1.75	WT	mCherry	14.002	8.72235		11	9	197.64	21.1479	Cys	Scarlet	3
2	Cys	Scarlet	35.6802	16.9167		11	18	4402.12	96.6739	Cys	Scarlet	3
2	Cys	mCherry	12.645	7.53699		11	22	6308.78	82.2021	Cys	Scarlet	3
2	D3	Scarlet	19.1801	6.49019		2	9	65.6503	12.4627	WT	mCherry	4
2	D3	mCherry	7.90766	2.23943		2	18	1648.72	80.6456	WT	mCherry	4
2	D9	Scarlet	40.1325	18.6147		2	22	3822.96	193.624	WT	mCherry	4
2	D9	mCherry	15.2799	8.79683		4	9	185.439	12.4206	D9	mCherry	4
2	WT	Scarlet	39.034	24.315		4	18	4723.4	164.427	D9	mCherry	4
2	WT	mCherry	13.3942	6.79608		4	22	7877.41	258.26	D9	mCherry	4
2.25	Cys	Scarlet	37.2162	17.8278		5	9	141.568	14.4323	Cys	mCherry	4
2.25	Cys	mCherry	14.5601	5.17285		5	18	3548.54	272.712	Cys	mCherry	4
2.25	D3	Scarlet	23.578	10.5277		5	22	6402.61	445.554	Cys	mCherry	4
2.25	D3	mCherry	6.72637	2.4935		7	9	108.464	16.6383	WT	Scarlet	4
2.25	D9	Scarlet	38.0946	26.6606		7	18	2276.42	169.265	WT	Scarlet	4
2.25	D9	mCherry	9.67604	2.74072		7	22	4293.32	165.922	WT	Scarlet	4
2.25	WT	Scarlet	31.9897	14.9513		9	9	242.88	30.5545	D9	Scarlet	4
2.25	WT	mCherry	12.1951	5.36583		9	18	4610.73	118.018	D9	Scarlet	4
2.5	Cys	Scarlet	34.4932	13.2946		9	22	5966.86	182.311	D9	Scarlet	4
2.5	Cys	mCherry	12.5527	7.13357		10	9	177.003	4.12349	Cys	Scarlet	4
2.5	D3	Scarlet	19.9623	4.87419		10	18	3406.31	191.466	Cys	Scarlet	4
2.5	D3	mCherry	6.63354	2.42353		10	22	4658.64	346.791	Cys	Scarlet	4
2.5	D9	Scarlet	31.1717	18.2047		2	9	38.7927	8.21776	WT	mCherry	5
2.5	D9	mCherry	11.8678	5.54529		2	18	1706.37	148.73	WT	mCherry	5
2.5	WT	Scarlet	39.0951	20.7567		2	22	3899.85	318.008	WT	mCherry	5
2.5	WT	mCherry	13.4494	5.46403		3	9	64.8246	8.75205	D3	mCherry	5
2.75	Cys	Scarlet	37.2689	25.7069		3	18	2699.83	281.202	D3	mCherry	5
2.75	Cys	mCherry	10.1066	5.17792		3	22	5069.76	526.527	D3	mCherry	5
2.75	D3	Scarlet	20.9015	8.27794		4	9	88.6446	14.0333	D9	mCherry	5
2.75	D3	mCherry	8.37756	4.24252		4	18	3107.33	254.901	D9	mCherry	5
2.75	D9	Scarlet	40.9428	31.2945		4	22	5553.14	428.465	D9	mCherry	5
2.75	D9	mCherry	9.47644	4.89698		5	9	53.7653	8.91525	Cys	mCherry	5
2.75	WT	Scarlet	33.6744	14.378		5	18	2296.08	230.917	Cys	mCherry	5
2.75	WT	mCherry	10.9677	6.50979		5	22	4527.68	351.445	Cys	mCherry	5
3	Cys	Scarlet	33.8307	20.218		7	9	75.2292	22.8763	WT	Scarlet	5
3	Cys	mCherry	14.5103	8.97452		7	18	2456.66	425.827	WT	Scarlet	5
3	D3	Scarlet	19.196	4.98929		7	22	4376.25	751.747	WT	Scarlet	5
3	D3	mCherry	8.0931	2.5887		8	9	121.064	29.6372	D3	Scarlet	5
3	D9	Scarlet	27.6638	19.892		8	18	3423.18	460.321	D3	Scarlet	5
3	D9	mCherry	12.3931	7.72449		8	22	4887.9	547.68	D3	Scarlet	5
3	WT	Scarlet	24.8058	8.93313		9	9	144.48	31.1034	D9	Scarlet	5
3	WT	mCherry	9.6147	4.54106		9	18	3309.09	89.3577	D9	Scarlet	5
3.25	Cys	Scarlet	40.6884	19.9838		9	22	4388.7	190.838	D9	Scarlet	5
3.25	Cys	mCherry	11.2574	3.91002		10	9	104.623	25.4349	Cys	Scarlet	5
3.25	D3	Scarlet	23.3499	10.8749		10	18	2524.91	159.186	Cys	Scarlet	5
3.25	D3	mCherry	8.68641	1.48014		10	22	3698.68	251.677	Cys	Scarlet	5
3.25	D9	Scarlet	33.4771	21.9288
3.25	D9	mCherry	9.49056	6.55175
3.25	WT	Scarlet	38.1616	22.1511
3.25	WT	mCherry	11.6554	5.46107
3.5	Cys	Scarlet	33.5851	25.4937
3.5	Cys	mCherry	13.8111	5.12985
3.5	D3	Scarlet	19.2012	8.44895
3.5	D3	mCherry	7.3744	2.97533
3.5	D9	Scarlet	36.4822	19.4896
3.5	D9	mCherry	11.7029	7.92108
3.5	WT	Scarlet	34.5456	24.7349
3.5	WT	mCherry	12.4038	6.14782
3.75	Cys	Scarlet	43.17	27.8108
3.75	Cys	mCherry	11.4098	4.46814
3.75	D3	Scarlet	16.8533	8.29379
3.75	D3	mCherry	7.37959	2.45397
3.75	D9	Scarlet	33.1039	16.4829
3.75	D9	mCherry	10.93	6.2371
3.75	WT	Scarlet	34.8686	15.7543
3.75	WT	mCherry	12.3799	5.86621
4	Cys	Scarlet	41.8659	20.1597
4	Cys	mCherry	13.3992	7.70953
4	D3	Scarlet	21.2111	5.07529
4	D3	mCherry	8.80133	6.22969
4	D9	Scarlet	34.6957	17.517
4	D9	mCherry	11.9189	7.59755
4	WT	Scarlet	37.4029	20.0025
4	WT	mCherry	13.2487	7.31976
4.25	Cys	Scarlet	36.2704	23.5386
4.25	Cys	mCherry	10.798	5.41016
4.25	D3	Scarlet	26.8909	13.929
4.25	D3	mCherry	8.26496	2.9683
4.25	D9	Scarlet	37.0794	17.4479
4.25	D9	mCherry	12.1835	8.65576
4.25	WT	Scarlet	38.8825	23.0107
4.25	WT	mCherry	12.851	8.83756
4.5	Cys	Scarlet	40.1664	20.4554
4.5	Cys	mCherry	11.6866	7.16049
4.5	D3	Scarlet	23.4291	7.06586
4.5	D3	mCherry	7.74522	2.15666
4.5	D9	Scarlet	42.7767	29.5519
4.5	D9	mCherry	13.2193	7.44613
4.5	WT	Scarlet	37.8746	18.781
4.5	WT	mCherry	14.5258	9.06991
4.75	Cys	Scarlet	43.0255	19.4041
4.75	Cys	mCherry	14.2661	6.9102
4.75	D3	Scarlet	24.3727	13.2349
4.75	D3	mCherry	7.04416	1.27224
4.75	D9	Scarlet	45.9188	30.0301
4.75	D9	mCherry	11.5278	3.68978
4.75	WT	Scarlet	36.2787	20.4754
4.75	WT	mCherry	15.6375	10.3493
5	Cys	Scarlet	44.9429	23.9774
5	Cys	mCherry	13.0714	8.2931
5	D3	Scarlet	25.4583	8.20733
5	D3	mCherry	10.5311	4.28723
5	D9	Scarlet	35.6415	13.006
5	D9	mCherry	15.9786	7.10451
5	WT	Scarlet	41.8028	19.8855
5	WT	mCherry	15.8649	9.81007
5.25	Cys	Scarlet	43.8086	25.2888
5.25	Cys	mCherry	16.7531	7.21944
5.25	D3	Scarlet	28.6878	12.1733
5.25	D3	mCherry	9.27557	4.86803
5.25	D9	Scarlet	49.9785	24.4193
5.25	D9	mCherry	17.407	6.0553
5.25	WT	Scarlet	35.5362	20.5267
5.25	WT	mCherry	14.9161	8.43118
5.5	Cys	Scarlet	49.4099	27.4201
5.5	Cys	mCherry	18.7983	7.75225
5.5	D3	Scarlet	30.7254	8.0552
5.5	D3	mCherry	11.2786	3.22949
5.5	D9	Scarlet	50.5813	34.4762
5.5	D9	mCherry	19.2507	5.80991
5.5	WT	Scarlet	40.495	22.2637
5.5	WT	mCherry	16.3052	10.5372
5.75	Cys	Scarlet	54.6735	38.7447
5.75	Cys	mCherry	21.0718	9.20209
5.75	D3	Scarlet	28.3266	8.71944
5.75	D3	mCherry	11.2379	5.87749
5.75	D9	Scarlet	57.3772	32.9245
5.75	D9	mCherry	23.3434	7.79426
5.75	WT	Scarlet	39.0553	23.6945
5.75	WT	mCherry	19.134	13.8825
6	Cys	Scarlet	55.2666	36.265
6	Cys	mCherry	22.8008	9.31891
6	D3	Scarlet	30.9409	14.3807
6	D3	mCherry	13.6696	5.23959
6	D9	Scarlet	56.7924	27.1621
6	D9	mCherry	27.4417	10.5861
6	WT	Scarlet	46.719	33.0208
6	WT	mCherry	16.7033	9.1384
6.25	Cys	Scarlet	51.6003	30.9863
6.25	Cys	mCherry	23.2976	10.0746
6.25	D3	Scarlet	35.6984	14.026
6.25	D3	mCherry	15.6724	5.95628
6.25	D9	Scarlet	67.7958	30.7533
6.25	D9	mCherry	31.3312	12.0133
6.25	WT	Scarlet	47.7642	33.3104
6.25	WT	mCherry	17.6415	8.23193
6.5	Cys	Scarlet	65.2972	43.4095
6.5	Cys	mCherry	29.6243	10.9922
6.5	D3	Scarlet	40.3559	3.22515
6.5	D3	mCherry	19.916	5.91874
6.5	D9	Scarlet	78.9197	46.4306
6.5	D9	mCherry	40.3054	16.5244
6.5	WT	Scarlet	50.2188	27.696
6.5	WT	mCherry	21.3661	11.0257
6.75	Cys	Scarlet	80.0901	42.9703
6.75	Cys	mCherry	35.8782	17.3532
6.75	D3	Scarlet	52.0929	17.1856
6.75	D3	mCherry	24.0748	10.0698
6.75	D9	Scarlet	90.3436	46.9503
6.75	D9	mCherry	50.828	21.893
6.75	WT	Scarlet	47.8743	33.9932
6.75	WT	mCherry	22.8618	13.9376
7	Cys	Scarlet	83.6056	51.3489
7	Cys	mCherry	41.892	17.579
7	D3	Scarlet	54.8664	16.556
7	D3	mCherry	29.0476	12.6344
7	D9	Scarlet	113.747	64.2167
7	D9	mCherry	58.6263	24.177
7	WT	Scarlet	49.0214	31.265
7	WT	mCherry	24.0705	10.5519
7.25	Cys	Scarlet	81.1147	44.6315
7.25	Cys	mCherry	49.8809	24.1643
7.25	D3	Scarlet	59.3186	22.3758
7.25	D3	mCherry	34.8971	13.1211
7.25	D9	Scarlet	131.22	74.7755
7.25	D9	mCherry	68.346	33.3026
7.25	WT	Scarlet	58.7361	35.0363
7.25	WT	mCherry	27.422	13.0513
7.5	Cys	Scarlet	104.089	60.7889
7.5	Cys	mCherry	59.1006	28.4082
7.5	D3	Scarlet	69.4999	18.8859
7.5	D3	mCherry	40.7767	22.2086
7.5	D9	Scarlet	146.34	81.1967
7.5	D9	mCherry	84.7351	40.92
7.5	WT	Scarlet	61.217	31.5641
7.5	WT	mCherry	28.9581	14.7481
7.75	Cys	Scarlet	116.011	65.1749
7.75	Cys	mCherry	70.1542	33.8354
7.75	D3	Scarlet	78.008	20.6018
7.75	D3	mCherry	49.9091	24.6854
7.75	D9	Scarlet	176.628	89.5673
7.75	D9	mCherry	101.901	48.0811
7.75	WT	Scarlet	67.2812	47.8227
7.75	WT	mCherry	34.1378	15.5339
8	Cys	Scarlet	126.406	63.8645
8	Cys	mCherry	81.3374	37.4529
8	D3	Scarlet	93.6677	25.8431
8	D3	mCherry	57.0985	29.2817
8	D9	Scarlet	207.158	107.717
8	D9	mCherry	120.912	56.3981
8	WT	Scarlet	77.1805	51.1631
8	WT	mCherry	38.2222	16.1661
8.25	Cys	Scarlet	150.208	79.2642
8.25	Cys	mCherry	96.5657	46.1954
8.25	D3	Scarlet	116.676	27.0559
8.25	D3	mCherry	71.0572	34.7354
8.25	D9	Scarlet	228.921	114.164
8.25	D9	mCherry	139.145	67.9934
8.25	WT	Scarlet	79.9483	43.3123
8.25	WT	mCherry	44.7816	22.9768
8.5	Cys	Scarlet	168.39	86.5016
8.5	Cys	mCherry	114.329	54.6328
8.5	D3	Scarlet	124.954	43.7059
8.5	D3	mCherry	82.7788	42.6821
8.5	D9	Scarlet	269.688	146.139
8.5	D9	mCherry	169.402	78.1922
8.5	WT	Scarlet	92.0517	61.2705
8.5	WT	mCherry	51.9056	25.6497
8.75	Cys	Scarlet	199.14	103.214
8.75	Cys	mCherry	133.922	62.7626
8.75	D3	Scarlet	159.005	49.8852
8.75	D3	mCherry	100.149	49.853
8.75	D9	Scarlet	305.132	145.334
8.75	D9	mCherry	192.55	90.574
8.75	WT	Scarlet	109.252	67.8856
8.75	WT	mCherry	54.9548	26.7602
9	Cys	Scarlet	230.422	111.909
9	Cys	mCherry	153.215	70.5966
9	D3	Scarlet	182.213	68.2079
9	D3	mCherry	115.769	56.9318
9	D9	Scarlet	352.704	170.075
9	D9	mCherry	224.168	101.089
9	WT	Scarlet	119.671	73.7673
9	WT	mCherry	66.224	27.9574
9.25	Cys	Scarlet	263.162	131.528
9.25	Cys	mCherry	176.889	81.5544
9.25	D3	Scarlet	210.973	63.2244
9.25	D3	mCherry	136.225	65.104
9.25	D9	Scarlet	397.394	180.528
9.25	D9	mCherry	256.95	112.12
9.25	WT	Scarlet	135.714	79.8951
9.25	WT	mCherry	79.0881	33.6971
9.5	Cys	Scarlet	291.186	134.314
9.5	Cys	mCherry	205.83	93.9114
9.5	D3	Scarlet	250.032	75.0559
9.5	D3	mCherry	156.979	73.5876
9.5	D9	Scarlet	445.734	201.321
9.5	D9	mCherry	292.838	125.629
9.5	WT	Scarlet	144.478	87.9555
9.5	WT	mCherry	90.6161	40.0402
9.75	Cys	Scarlet	334.87	160.927
9.75	Cys	mCherry	229.92	106.533
9.75	D3	Scarlet	273.206	84.1573
9.75	D3	mCherry	183.11	79.6111
9.75	D9	Scarlet	511.195	232.907
9.75	D9	mCherry	335.264	141.167
9.75	WT	Scarlet	163.399	105.32
9.75	WT	mCherry	103.703	42.4089
10	Cys	Scarlet	376.976	168.991
10	Cys	mCherry	263.717	118.779
10	D3	Scarlet	319.677	101.228
10	D3	mCherry	210.973	88.8774
10	D9	Scarlet	591.76	270.113
10	D9	mCherry	378.725	155.486
10	WT	Scarlet	191.812	121.581
10	WT	mCherry	116.498	49.5606
10.25	Cys	Scarlet	417.562	195.275
10.25	Cys	mCherry	298.137	128.192
10.25	D3	Scarlet	368.814	103.944
10.25	D3	mCherry	239.882	97.514
10.25	D9	Scarlet	653.521	291.757
10.25	D9	mCherry	430.013	168.557
10.25	WT	Scarlet	203.401	105.855
10.25	WT	mCherry	133.731	51.2849
10.5	Cys	Scarlet	468.694	225.417
10.5	Cys	mCherry	336.561	141.032
10.5	D3	Scarlet	410.816	119.432
10.5	D3	mCherry	268.321	105.739
10.5	D9	Scarlet	731.67	313.303
10.5	D9	mCherry	481.496	182.34
10.5	WT	Scarlet	229.088	119.015
10.5	WT	mCherry	154.07	62.6574
10.75	Cys	Scarlet	526.778	234.937
10.75	Cys	mCherry	375.254	156.241
10.75	D3	Scarlet	468.692	124.538
10.75	D3	mCherry	304.418	114.853
10.75	D9	Scarlet	813.918	333.865
10.75	D9	mCherry	532.257	196.716
10.75	WT	Scarlet	253.556	137.509
10.75	WT	mCherry	172.483	70.423
11	Cys	Scarlet	590.569	257.274
11	Cys	mCherry	421.262	171.555
11	D3	Scarlet	525.154	151.427
11	D3	mCherry	343.648	123.971
11	D9	Scarlet	911.707	370.309
11	D9	mCherry	596.168	215.851
11	WT	Scarlet	280.771	157.338
11	WT	mCherry	195.898	77.9582
11.25	Cys	Scarlet	649.712	284.331
11.25	Cys	mCherry	471.381	184.838
11.25	D3	Scarlet	581.589	159.164
11.25	D3	mCherry	381.348	131.925
11.25	D9	Scarlet	999.92	410.507
11.25	D9	mCherry	662.473	229.575
11.25	WT	Scarlet	313.429	179.607
11.25	WT	mCherry	218.913	88.6287
11.5	Cys	Scarlet	720.348	288.757
11.5	Cys	mCherry	515.894	196.698
11.5	D3	Scarlet	648.909	169.953
11.5	D3	mCherry	424.562	147.048
11.5	D9	Scarlet	1119.24	441.466
11.5	D9	mCherry	728.64	242.044
11.5	WT	Scarlet	352.068	186.58
11.5	WT	mCherry	243.59	92.9863
11.75	Cys	Scarlet	799.943	324.431
11.75	Cys	mCherry	579.376	211.947
11.75	D3	Scarlet	727.338	178.35
11.75	D3	mCherry	472.73	152.831
11.75	D9	Scarlet	1222.61	461.789
11.75	D9	mCherry	805.252	260.805
11.75	WT	Scarlet	384.829	208.599
11.75	WT	mCherry	274.229	105.012
12	Cys	Scarlet	881.228	350.581
12	Cys	mCherry	635.208	230.138
12	D3	Scarlet	807.599	171.92
12	D3	mCherry	524.663	158.533
12	D9	Scarlet	1349.55	484.082
12	D9	mCherry	888.725	280.567
12	WT	Scarlet	428.447	218.364
12	WT	mCherry	302.727	112.893
12.25	Cys	Scarlet	969.262	381.989
12.25	Cys	mCherry	702.104	245.651
12.25	D3	Scarlet	883.066	206.486
12.25	D3	mCherry	576.124	166.268
12.25	D9	Scarlet	1468.05	512.87
12.25	D9	mCherry	971.728	296.452
12.25	WT	Scarlet	470.453	235.34
12.25	WT	mCherry	336.437	121.292
12.5	Cys	Scarlet	1058.99	390.431
12.5	Cys	mCherry	771.638	261.196
12.5	D3	Scarlet	973.064	200.464
12.5	D3	mCherry	631.322	173.26
12.5	D9	Scarlet	1605.89	550.634
12.5	D9	mCherry	1066.8	314.994
12.5	WT	Scarlet	521.112	238.723
12.5	WT	mCherry	371.508	133.439
12.75	Cys	Scarlet	1158.77	423.011
12.75	Cys	mCherry	843.222	276.744
12.75	D3	Scarlet	1075.33	223.171
12.75	D3	mCherry	693.572	182.247
12.75	D9	Scarlet	1743.89	579.274
12.75	D9	mCherry	1165.23	326.652
12.75	WT	Scarlet	574.987	270.145
12.75	WT	mCherry	408.449	148.231
13	Cys	Scarlet	1272.09	462.447
13	Cys	mCherry	917.911	298.985
13	D3	Scarlet	1166.64	227.246
13	D3	mCherry	754.656	187.065
13	D9	Scarlet	1896.12	603.415
13	D9	mCherry	1264.11	349.37
13	WT	Scarlet	621.367	284.65
13	WT	mCherry	452.372	160.739
13.25	Cys	Scarlet	1399.12	486.615
13.25	Cys	mCherry	994.819	312.637
13.25	D3	Scarlet	1275.05	226.768
13.25	D3	mCherry	821.487	187.51
13.25	D9	Scarlet	2026.35	616.457
13.25	D9	mCherry	1368.87	358.278
13.25	WT	Scarlet	682.222	300.504
13.25	WT	mCherry	490.046	171.577
13.5	Cys	Scarlet	1506.11	508.266
13.5	Cys	mCherry	1086.99	331.862
13.5	D3	Scarlet	1394.15	229.54
13.5	D3	mCherry	897.335	189.198
13.5	D9	Scarlet	2190.09	650.702
13.5	D9	mCherry	1483.11	375.171
13.5	WT	Scarlet	748.683	333.12
13.5	WT	mCherry	543.766	183.011
13.75	Cys	Scarlet	1624.06	531.796
13.75	Cys	mCherry	1178.58	345.68
13.75	D3	Scarlet	1507.11	229.375
13.75	D3	mCherry	968.194	191.72
13.75	D9	Scarlet	2329.74	668.579
13.75	D9	mCherry	1603.75	395.891
13.75	WT	Scarlet	817.108	343.49
13.75	WT	mCherry	589.774	197.118
14	Cys	Scarlet	1740.66	547.436
14	Cys	mCherry	1276.98	363.085
14	D3	Scarlet	1642.07	243.955
14	D3	mCherry	1045.71	192.218
14	D9	Scarlet	2480.28	673.557
14	D9	mCherry	1720.61	412.8
14	WT	Scarlet	885.659	369.621
14	WT	mCherry	640.048	202.815
14.25	Cys	Scarlet	1874.8	556.493
14.25	Cys	mCherry	1383.23	379.503
14.25	D3	Scarlet	1759.58	248.33
14.25	D3	mCherry	1130.46	193.422
14.25	D9	Scarlet	2644.52	709.02
14.25	D9	mCherry	1853.32	435.088
14.25	WT	Scarlet	960.828	373.305
14.25	WT	mCherry	697.405	217.898
14.5	Cys	Scarlet	2009.41	601.218
14.5	Cys	mCherry	1489.8	387.722
14.5	D3	Scarlet	1892.18	252.409
14.5	D3	mCherry	1213.23	198.458
14.5	D9	Scarlet	2797.9	734.297
14.5	D9	mCherry	1985.86	455.286
14.5	WT	Scarlet	1048.37	391.598
14.5	WT	mCherry	758.342	230.417
14.75	Cys	Scarlet	2146.43	618.67
14.75	Cys	mCherry	1601.56	410.631
14.75	D3	Scarlet	2028.03	256.775
14.75	D3	mCherry	1309.68	190.743
14.75	D9	Scarlet	2956.67	741.49
14.75	D9	mCherry	2120.96	469.964
14.75	WT	Scarlet	1135.48	400.902
14.75	WT	mCherry	814.818	238.277
15	Cys	Scarlet	2284.94	649.373
15	Cys	mCherry	1713.84	425.507
15	D3	Scarlet	2168.63	281.016
15	D3	mCherry	1403.09	192.233
15	D9	Scarlet	3097.56	750.381
15	D9	mCherry	2264.18	492.069
15	WT	Scarlet	1214.6	429.787
15	WT	mCherry	886.263	250.027
15.25	Cys	Scarlet	2425.88	664.121
15.25	Cys	mCherry	1834.43	450.351
15.25	D3	Scarlet	2305.7	275.306
15.25	D3	mCherry	1500.97	186.193
15.25	D9	Scarlet	3232.86	747.311
15.25	D9	mCherry	2405.76	507.36
15.25	WT	Scarlet	1326.48	445.388
15.25	WT	mCherry	952.985	272.246
15.5	Cys	Scarlet	2565.12	697.729
15.5	Cys	mCherry	1963.16	448.339
15.5	D3	Scarlet	2453.34	261.84
15.5	D3	mCherry	1600.68	175.74
15.5	D9	Scarlet	3408.22	770.064
15.5	D9	mCherry	2555.67	522.768
15.5	WT	Scarlet	1420.42	459.117
15.5	WT	mCherry	1026.55	270.104
15.75	Cys	Scarlet	2696.26	696.692
15.75	Cys	mCherry	2093.17	473.649
15.75	D3	Scarlet	2601.92	281.668
15.75	D3	mCherry	1710.38	166.74
15.75	D9	Scarlet	3548.24	768.672
15.75	D9	mCherry	2695.16	543.189
15.75	WT	Scarlet	1525.54	435.017
15.75	WT	mCherry	1103.71	288.011
16	Cys	Scarlet	2837.62	730.764
16	Cys	mCherry	2220.07	488.211
16	D3	Scarlet	2759.21	289.591
16	D3	mCherry	1816.3	160.826
16	D9	Scarlet	3699.98	792.298
16	D9	mCherry	2860.19	567.567
16	WT	Scarlet	1629.52	471.311
16	WT	mCherry	1179.59	296.46
16.25	Cys	Scarlet	2977.95	747.354
16.25	Cys	mCherry	2360.41	502.124
16.25	D3	Scarlet	2900.36	300.597
16.25	D3	mCherry	1928.06	145.968
16.25	D9	Scarlet	3846.49	810.993
16.25	D9	mCherry	3011.53	584.919
16.25	WT	Scarlet	1734.34	477.179
16.25	WT	mCherry	1271.83	307.263
16.5	Cys	Scarlet	3102.79	777.914
16.5	Cys	mCherry	2505.93	523.97
16.5	D3	Scarlet	3048.47	316.907
16.5	D3	mCherry	2045.21	149.847
16.5	D9	Scarlet	4010.94	831.095
16.5	D9	mCherry	3176.59	597.22
16.5	WT	Scarlet	1856.86	496.027
16.5	WT	mCherry	1346.56	314.668
16.75	Cys	Scarlet	3243.95	792.545
16.75	Cys	mCherry	2645.8	541.579
16.75	D3	Scarlet	3196.31	320.507
16.75	D3	mCherry	2170.74	137.512
16.75	D9	Scarlet	4130.95	807.715
16.75	D9	mCherry	3340.97	622.56
16.75	WT	Scarlet	1962.74	475.128
16.75	WT	mCherry	1433.18	319.364
17	Cys	Scarlet	3378.64	825.213
17	Cys	mCherry	2786.25	559.515
17	D3	Scarlet	3319.27	344.343
17	D3	mCherry	2287.53	128.595
17	D9	Scarlet	4243.54	825.212
17	D9	mCherry	3483.03	637.772
17	WT	Scarlet	2068.67	480.067
17	WT	mCherry	1532.45	342.771
17.25	Cys	Scarlet	3507.21	832.684
17.25	Cys	mCherry	2948.06	579.136
17.25	D3	Scarlet	3488.09	326.071
17.25	D3	mCherry	2420.84	131.701
17.25	D9	Scarlet	4373.61	832.03
17.25	D9	mCherry	3651.5	657.001
17.25	WT	Scarlet	2180.73	457.818
17.25	WT	mCherry	1638	333.527
17.5	Cys	Scarlet	3623.96	846.065
17.5	Cys	mCherry	3092.21	600.914
17.5	D3	Scarlet	3628.33	372.785
17.5	D3	mCherry	2544.39	126.591
17.5	D9	Scarlet	4513.71	871.713
17.5	D9	mCherry	3818.57	684.769
17.5	WT	Scarlet	2322.76	502.998
17.5	WT	mCherry	1737.18	356.142
17.75	Cys	Scarlet	3751.18	870.909
17.75	Cys	mCherry	3247.46	624.7
17.75	D3	Scarlet	3763.47	369.333
17.75	D3	mCherry	2673.15	134.23
17.75	D9	Scarlet	4625.75	843.625
17.75	D9	mCherry	3989.74	714.404
17.75	WT	Scarlet	2425.6	455.711
17.75	WT	mCherry	1842.63	362.109
18	Cys	Scarlet	3873.14	886.366
18	Cys	mCherry	3401.43	642.839
18	D3	Scarlet	3903.88	416.851
18	D3	mCherry	2810.85	116.519
18	D9	Scarlet	4721.35	850.888
18	D9	mCherry	4145.9	732.096
18	WT	Scarlet	2551.37	462.552
18	WT	mCherry	1953.48	374.914
18.25	Cys	Scarlet	3986.82	885.487
18.25	Cys	mCherry	3566.45	664.154
18.25	D3	Scarlet	4033.29	436.064
18.25	D3	mCherry	2938.04	128.112
18.25	D9	Scarlet	4834.21	863.16
18.25	D9	mCherry	4313.25	762.075
18.25	WT	Scarlet	2689.62	460.466
18.25	WT	mCherry	2061.54	375.276
18.5	Cys	Scarlet	4112.58	908.156
18.5	Cys	mCherry	3720.15	679.07
18.5	D3	Scarlet	4183.8	443.552
18.5	D3	mCherry	3081.85	138.177
18.5	D9	Scarlet	4947.83	899.552
18.5	D9	mCherry	4486.56	783.517
18.5	WT	Scarlet	2812.56	466.434
18.5	WT	mCherry	2178.6	384.399
18.75	Cys	Scarlet	4224.4	926.975
18.75	Cys	mCherry	3889.83	704.933
18.75	D3	Scarlet	4307.2	458.817
18.75	D3	mCherry	3226.38	151.988
18.75	D9	Scarlet	5063.05	879.713
18.75	D9	mCherry	4660.8	799.489
18.75	WT	Scarlet	2929.07	455.691
18.75	WT	mCherry	2303.71	385.661
19	Cys	Scarlet	4332.06	949.968
19	Cys	mCherry	4046.66	724.772
19	D3	Scarlet	4427.56	460.27
19	D3	mCherry	3359.58	159.063
19	D9	Scarlet	5154.19	888.581
19	D9	mCherry	4829.66	827.9
19	WT	Scarlet	3035.82	436.644
19	WT	mCherry	2412.83	384.535
19.25	Cys	Scarlet	4417.38	970.244
19.25	Cys	mCherry	4217.98	762.701
19.25	D3	Scarlet	4552.13	494.275
19.25	D3	mCherry	3493.68	185.513
19.25	D9	Scarlet	5235.68	913.076
19.25	D9	mCherry	4991.94	849.899
19.25	WT	Scarlet	3177.7	430.167
19.25	WT	mCherry	2539.14	392.331
19.5	Cys	Scarlet	4521.93	970.333
19.5	Cys	mCherry	4379.17	771.427
19.5	D3	Scarlet	4687.92	522.326
19.5	D3	mCherry	3637.84	205.046
19.5	D9	Scarlet	5335.69	896.021
19.5	D9	mCherry	5146.95	874.554
19.5	WT	Scarlet	3292.76	426.539
19.5	WT	mCherry	2671.87	393.223
19.75	Cys	Scarlet	4602.53	992.361
19.75	Cys	mCherry	4535.49	805.332
19.75	D3	Scarlet	4800.3	545.677
19.75	D3	mCherry	3781.65	210.128
19.75	D9	Scarlet	5404.36	908.825
19.75	D9	mCherry	5319.54	887.32
19.75	WT	Scarlet	3405.18	388.908
19.75	WT	mCherry	2802.67	395.208
20	Cys	Scarlet	4719.57	1018.43
20	Cys	mCherry	4705.89	831.063
20	D3	Scarlet	4894.46	556.791
20	D3	mCherry	3926.46	231.922
20	D9	Scarlet	5493.29	907.966
20	D9	mCherry	5489.52	916.018
20	WT	Scarlet	3541.19	408.55
20	WT	mCherry	2934.62	392.521
20.25	Cys	Scarlet	4794.78	1009.56
20.25	Cys	mCherry	4866.44	852.483
20.25	D3	Scarlet	5003.53	576.074
20.25	D3	mCherry	4079.21	267.517
20.25	D9	Scarlet	5546.17	902.756
20.25	D9	mCherry	5617.61	941.044
20.25	WT	Scarlet	3644.46	378.44
20.25	WT	mCherry	3061.21	390.405
20.5	Cys	Scarlet	4892.83	1053.33
20.5	Cys	mCherry	5039	877.307
20.5	D3	Scarlet	5132.46	608.158
20.5	D3	mCherry	4213.25	276.62
20.5	D9	Scarlet	5620.48	916.594
20.5	D9	mCherry	5806.01	962.814
20.5	WT	Scarlet	3758.32	340.111
20.5	WT	mCherry	3203.45	384.631
20.75	Cys	Scarlet	4978.11	1059.56
20.75	Cys	mCherry	5200.34	910.206
20.75	D3	Scarlet	5231.56	615.349
20.75	D3	mCherry	4370.12	315.296
20.75	D9	Scarlet	5705.5	934.478
20.75	D9	mCherry	5953.36	988.801
20.75	WT	Scarlet	3872.79	335.64
20.75	WT	mCherry	3342.98	388.528
21	Cys	Scarlet	5066.63	1058.65
21	Cys	mCherry	5384.79	940.407
21	D3	Scarlet	5314.54	659.795
21	D3	mCherry	4528.29	335.698
21	D9	Scarlet	5791.67	920.371
21	D9	mCherry	6116.18	1001.95
21	WT	Scarlet	4004.92	345.578
21	WT	mCherry	3496.44	390.8
21.25	Cys	Scarlet	5125.14	1071.11
21.25	Cys	mCherry	5545.45	970.104
21.25	D3	Scarlet	5391.29	651.453
21.25	D3	mCherry	4672.12	370.026
21.25	D9	Scarlet	5844.43	935.104
21.25	D9	mCherry	6270.13	1030.28
21.25	WT	Scarlet	4103.67	310.145
21.25	WT	mCherry	3633.61	375.151
21.5	Cys	Scarlet	5176.94	1083
21.5	Cys	mCherry	5703.37	990.7
21.5	D3	Scarlet	5480.82	692.781
21.5	D3	mCherry	4807.21	383.499
21.5	D9	Scarlet	5897.1	922.982
21.5	D9	mCherry	6427.4	1044.11
21.5	WT	Scarlet	4208.69	286.042
21.5	WT	mCherry	3774.39	366.42
21.75	Cys	Scarlet	5273.83	1112.09
21.75	Cys	mCherry	5855.98	1023.34
21.75	D3	Scarlet	5569.38	697.473
21.75	D3	mCherry	4956	414.635
21.75	D9	Scarlet	5969.93	929.058
21.75	D9	mCherry	6587.92	1070.93
21.75	WT	Scarlet	4300.48	270.685
21.75	WT	mCherry	3922.47	366.542
22	Cys	Scarlet	5334.45	1124.19
22	Cys	mCherry	6030.46	1056.11
22	D3	Scarlet	5665.72	705.108
22	D3	mCherry	5105.5	444.484
22	D9	Scarlet	6025.7	957.788
22	D9	mCherry	6732.76	1091.76
22	WT	Scarlet	4415.81	241.389
22	WT	mCherry	4077.25	354.22
22.25	Cys	Scarlet	5417.68	1121.15
22.25	Cys	mCherry	6228.67	1070.74
22.25	D3	Scarlet	5759.15	707.787
22.25	D3	mCherry	5243.49	470.516
22.25	D9	Scarlet	6080.92	952.742
22.25	D9	mCherry	6928.38	1156.35
22.25	WT	Scarlet	4532.03	270.28
22.25	WT	mCherry	4256.22	426.31
22.5	Cys	Scarlet	5457.21	1135
22.5	Cys	mCherry	6366.41	1100.22
22.5	D3	Scarlet	5794.73	749.021
22.5	D3	mCherry	5377.83	485.661
22.5	D9	Scarlet	6132.47	958.93
22.5	D9	mCherry	7043.71	1148.63
22.5	WT	Scarlet	4620.19	215.337
22.5	WT	mCherry	4372.54	354.642
22.75	Cys	Scarlet	5415.46	1285.74
22.75	Cys	mCherry	6504.64	1308.05
22.75	D3	Scarlet	5881.9	768.318
22.75	D3	mCherry	5527.49	522.814
22.75	D9	Scarlet	6023.13	1015.85
22.75	D9	mCherry	6954.7	1224.16
22.75	WT	Scarlet	4606.63	46.5413
22.75	WT	mCherry	4378.85	75.1598
23	Cys	Scarlet	5465.96	1291.09
23	Cys	mCherry	6666.71	1339.28
23	D3	Scarlet	5941.94	786.079
23	D3	mCherry	5675.58	550.741
23	D9	Scarlet	6042.95	1016.81
23	D9	mCherry	7109.98	1250.45
23	WT	Scarlet	4714.06	40.4257
23	WT	mCherry	4533.24	58.4408
23.25	Cys	Scarlet	5529.33	1327.27
23.25	Cys	mCherry	6844.14	1381.92
23.25	D3	Scarlet	6010.61	792.834
23.25	D3	mCherry	5819.17	575.328
23.25	D9	Scarlet	6098.68	1011.17
23.25	D9	mCherry	7245.66	1280.26
23.25	WT	Scarlet	4816.09	65.7231
23.25	WT	mCherry	4697.28	46.2126
23.5	Cys	Scarlet	5584.68	1361.39
23.5	Cys	mCherry	6999.92	1404.42
23.5	D3	Scarlet	6076.19	808.737
23.5	D3	mCherry	5956.29	590.49
23.5	D9	Scarlet	6146.56	1019.06
23.5	D9	mCherry	7387.81	1311.94
23.5	WT	Scarlet	4923.6	14.7771
23.5	WT	mCherry	4840.44	44.2064
23.75	Cys	Scarlet	5635.99	1318.99
23.75	Cys	mCherry	7171.86	1466.1
23.75	D3	Scarlet	6137.31	838.783
23.75	D3	mCherry	6097.09	643.259
23.75	D9	Scarlet	6182.35	1026.7
23.75	D9	mCherry	7525.88	1353.13
23.75	WT	Scarlet	5000	0
23.75	WT	mCherry	5000	0

## Sheet: Supplementary Figure 1
Supplementary Figure 2d
lnczc3h7a-SL				DENV-SL				lnczc3h7a-loop				28-mer
Residue	Position	CSP		Residue	Position	CSP		Residue	Position	CSP		Residue	Position	CSP
K1N-H	439	0.0599653		K1N-H	439	0.00884081		K1N-H	439	0.00529528		K1N-H	439	0.00848528
V2N-H	440	0.0696646		V2N-H	440	0.0164		V2N-H	440	0.010284		V2N-H	440	0.0137535
L3N-H	441	0.0340711		L3N-H	441	0.00600333		L3N-H	441	0.00215407		L3N-H	441	0.0367527
E4N-H	442	0.0157429		E4N-H	442	0.00411825		E4N-H	442	0.00488262		E4N-H	442	0.015
T5N-H	443	0.0201157		T5N-H	443	0.0026		T5N-H	443	0.00394462		T5N-H	443	0.00484149
F6N-H	444	0.0373063		F6N-H	444	0.0175317		F6N-H	444	0.0044		F6N-H	444	0
L7N-H	445	0.0228569		L7N-H	445	0.00411825		L7N-H	445	0.00310483		L7N-H	445	0.00488262
A8N-H	446	0.00968297		A8N-H	446	0.0026		A8N-H	446	0.00205913		A8N-H	446	0.00328024
K9N-H	447	0.0133776		K9N-H	447	0.002		K9N-H	447	0.00172047		K9N-H	447	0.0158758
S10N-H	448	0.0100499		S10N-H	448	0.0072111		S10N-H	448	0.0012		S10N-H	448	0.00377359
R11N-H	449	0.0101607		R11N-H	449	0.0721404		R11N-H	449	0.00453431		R11N-H	449	0.0774145
E13N-H	451	0.00608276		E13N-H	451	0.00885664		E13N-H	451	0.0006		E13N-H	451	0.0124595
L14N-H	452	0.0458		L14N-H	452	0.00417612		L14N-H	452	0		L14N-H	452	0.0058
L15N-H	453	0.0132197		L15N-H	453	0.0010198		L15N-H	453	0.00447214		L15N-H	453	0.00568859
E16N-H	454	0.0051225		E16N-H	454	0.00141421		E16N-H	454	0.00394462		E16N-H	454	0.00616117
Y17N-H	455	0.0172696		Y17N-H	455	0.00141421		Y17N-H	455	0.00549181		Y17N-H	455	0.00806226
Y18N-H	456	0.052576		Y18N-H	456	0.0016		Y18N-H	456	0.0148661		Y18N-H	456	0.022078
I19N-H	457	0.0317515		I19N-H	457	0.00594643		I19N-H	457	0.00807217		I19N-H	457	0.0165529
K20N-H	458	0.0458		K20N-H	458	0		K20N-H	458	0		K20N-H	458	0.0058
V21N-H	459	0.0193298		V21N-H	459	0.00431741		V21N-H	459	0.0104957		V21N-H	459	0.00310483
I22N-H	460	0.0497393		I22N-H	460	0.00316228		I22N-H	460	0.0169163		I22N-H	460	0.00429418
L23N-H	461	0.060874		L23N-H	461	0.0133776		L23N-H	461	0.0320156		L23N-H	461	0.0161047
D24N-H	462	0.0493964		D24N-H	462	0.0125873		D24N-H	462	0.0298804		D24N-H	462	0.0140014
Y25N-H	463	0.0168238		Y25N-H	463	0		Y25N-H	463	0.0178281		Y25N-H	463	0
T27N-H	465	0.0328792		T27N-H	465	0		T27N-H	465	0		T27N-H	465	0
A28N-H	466	0.00156205		A28N-H	466	0.001		A28N-H	466	0.00316228		A28N-H	466	0.0241338
H29N-H	467	0.0109252		H29N-H	467	0.00430813		H29N-H	467	0.00305941		H29N-H	467	0.0122376
N30N-H	468	0.00769675		N30N-H	468	0.0042		N30N-H	468	0.00456508		N30N-H	468	0.0534094
K31N-H	469	0.0060959		K31N-H	469	0.0002		K31N-H	469	0.00372021		K31N-H	469	0.022366
V32N-H	470	0.0119097		V32N-H	470	0.0572713		V32N-H	470	0.00172047		V32N-H	470	0
A33N-H	471	0.00373631		A33N-H	471	0.00244131		A33N-H	471	0.00223607		A33N-H	471	0.00501597
L34N-H	472	0.0126491		L34N-H	472	0		L34N-H	472	0.0375899		L34N-H	472	0.0466051
T39N-H	477	0.0414121		T39N-H	477	0		T39N-H	477	0.0240416		T39N-H	477	0.0173367
V40N-H	478	0.0302324		V40N-H	478	0		V40N-H	478	0.0193298		V40N-H	478	0.0135558
A41N-H	479	0.0210238		A41N-H	479	0.0024		A41N-H	479	0.00948683		A41N-H	479	0.0280863
S42N-H	480	0.0121062		S42N-H	480	0.0010198		S42N-H	480	0.00503587		S42N-H	480	0.0142394
V43N-H	481	0.0129553		V43N-H	481	0.00652993		V43N-H	481	0.0084119		V43N-H	481	0.041648
A44N-H	482	0.00910824		A44N-H	482	0		A44N-H	482	0.0032		A44N-H	482	0.00798499
E45N-H	483	0.00470744		E45N-H	483	0.005		E45N-H	483	0.0018868		E45N-H	483	0.01597
M46N-H	484	0.00412311		M46N-H	484	0		M46N-H	484	0.0006		M46N-H	484	0.0067082
Q48N-H	485	0.0559264		Q48N-H	485	0.0196865		Q48N-H	485	0.0120017		Q48N-H	485	0.0433848
N49N-H	486	0.005		N49N-H	486	0.0032		N49N-H	486	0.00826801		N49N-H	486	0.00297321
Y50N-H	487	0.00858836		Y50N-H	487	0.00310483		Y50N-H	487	0.00688186		Y50N-H	487	0.0034
R51N-H	488	0.0434553		R51N-H	488	0.0144554		R51N-H	488	0.0268745		R51N-H	488	0
H53N-H	491	0.00107703		H53N-H	491	0.00384187		H53N-H	491	0.00300666		H53N-H	491	0.0130292
Q55N-H	493	0.0106301		Q55N-H	493	0		Q55N-H	493	0.011456		Q55N-H	493	0
R56N-H	494	0.0115135		R56N-H	494	0		R56N-H	494	0.0121342		R56N-H	494	0.0602993
F57N-H	495	0.0240533		F57N-H	495	0		F57N-H	495	0.0122376		F57N-H	495	0.0115603
T58N-H	496	0.0210723		T58N-H	496	0		T58N-H	496	0.0108167		T58N-H	496	0.0160312
Y59N-H	497	0.0146779		Y59N-H	497	0		Y59N-H	497	0.013927		Y59N-H	497	0.0144139
S61N-H	499	0.00980612		S61N-H	499	0.0303209		S61N-H	499	0.00282843		S61N-H	499	0.0236212
Q62N-H	500	0.0122		Q62N-H	500	0.00429418		Q62N-H	500	0.004		Q62N-H	500	0.0031241
V63N-H	501	0.0117745		V63N-H	501	0.00278568		V63N-H	501	0.00566039		V63N-H	501	0.0118929
L64N-H	502	0.051264		L64N-H	502	0.0348282		L64N-H	502	0.0091236		L64N-H	502	0.0405088
G65N-H	503	0.00900222		G65N-H	503	0.00826801		G65N-H	503	0.00203961		G65N-H	503	0.0054626
H67N-H	505	0.081149		H67N-H	505	0.00925419		H67N-H	505	0.0320412		H67N-H	505	0.0142042
C68N-H	506	0.0168689		C68N-H	506	0.00394462		C68N-H	506	0.00490306		C68N-H	506	0.0155293
Y69N-H	507	0.0503591		Y69N-H	507	0.00873155		Y69N-H	507	0.0145382		Y69N-H	507	0.0121754
K70N-H	508	0.112218		K70N-H	508	0		K70N-H	508	0.00205913		K70N-H	508	0
K71N-H	509	0.0176284		K71N-H	509	0.0012		K71N-H	509	0.00858836		K71N-H	509	0.0120416
G72N-H	510	0.028558		G72N-H	510	0.00156205		G72N-H	510	0.00297321		G72N-H	510	0.00781025
I73N-H	511	0.0353553		I73N-H	511	0.00860232		I73N-H	511	0.00632455		I73N-H	511	0.0159261
H74N-H	512	0.0694262		H74N-H	512	0.00769675		H74N-H	512	0.0170658		H74N-H	512	0.013
Y75N-H	513	0.0358		Y75N-H	513	0		Y75N-H	513	0.005		Y75N-H	513	0.00373631
W76N-H	514	0.0105622		W76N-H	514	0.00417612		W76N-H	514	0.00423792		W76N-H	514	0.0095268
E77N-H	515	0.0227297		E77N-H	515	0.00620967		E77N-H	515	0.00616117		E77N-H	515	0.005004
V78N-H	516	0.005		V78N-H	516	0.0121655		V78N-H	516	0.00707107		V78N-H	516	0.02925
E79N-H	517	0.00557136		E79N-H	517	0.0051225		E79N-H	517	0.0008		E79N-H	517	0.0204362
L80N-H	518	0.00640312		L80N-H	518	0.00509902		L80N-H	518	0.00203961		L80N-H	518	0.00501597
Q81N-H	519	0.0202485		Q81N-H	519	0.00860232		Q81N-H	519	0.0111158		Q81N-H	519	0.0542977
N83N-H	521	0.0310483		N83N-H	521	0		N83N-H	521	0.00412311		N83N-H	521	0
N84N-H	522	0.0074		N84N-H	522	0.00600333		N84N-H	522	0.0006		N84N-H	522	0.0325576
C86N-H	524	0.0062		C86N-H	524	0.00869253		C86N-H	524	0.00666033		C86N-H	524	0
G87N-H	525	0.0168808		G87N-H	525	0.00241661		G87N-H	525	0		G87N-H	525	0
V88N-H	526	0.00297321		V88N-H	526	0.00302655		V88N-H	526	0.00223607		V88N-H	526	0.0175602
G89N-H	527	0.00282843		G89N-H	527	0.00302655		G89N-H	527	0.00360555		G89N-H	527	0.0289282
I90N-H	528	0.009		I90N-H	528	0.00484149		I90N-H	528	0.00477074		I90N-H	528	0.0109563
C91N-H	529	0.00429418		C91N-H	529	0.00451221		C91N-H	529	0.00360555		C91N-H	529	0.00417612
Y92N-H	530	0.0104403		Y92N-H	530	0.0031241		Y92N-H	530	0.0060959		Y92N-H	530	0.0114
G93N-H	531	0.0120416		G93N-H	531	0.00107703		G93N-H	531	0		G93N-H	531	0.0119097
S94N-H	532	0.00557136		S94N-H	532	0.0018		S94N-H	532	0.00305941		S94N-H	532	0.0142352
M95N-H	533	0.00305941		M95N-H	533	0.00316228		M95N-H	533	0.0012		M95N-H	533	0.009
N96N-H	534	0.0113137		N96N-H	534	0.0082365		N96N-H	534	0.00256125		N96N-H	534	0.0234
R97N-H	535	0.00647765		R97N-H	535	0.0166		R97N-H	535	0.00837616		R97N-H	535	0.0274182
Q98N-H	536	0.0018868		Q98N-H	536	0.00349857		Q98N-H	536	0.00205913		Q98N-H	536	0.0125603
G99N-H	537	0.00885664		G99N-H	537	0.0024		G99N-H	537	0.00417612		G99N-H	537	0.00910824
E101N-H	539	0.0008		E101N-H	539	0.00302655		E101N-H	539	0.001		E101N-H	539	0.00907965
S102N-H	540	0.0134164		S102N-H	540	0.0031241		S102N-H	540	0.00453431		S102N-H	540	0.01672
R103N-H	541	0.0032311		R103N-H	541	0.00688767		R103N-H	541	0.0006		R103N-H	541	0.0318628
L104N-H	542	0.00349857		L104N-H	542	0.0212236		L104N-H	542	0.0050636		L104N-H	542	0
G105N-H	543	0.0127577		G105N-H	543	0		G105N-H	543	0.00282843		G105N-H	543	0
R106N-H	544	0.00769675		R106N-H	544	0.0042		R106N-H	544	0.00613514		R106N-H	544	0.0374134
N107N-H	545	0.00583095		N107N-H	545	0.0034		N107N-H	545	0.00244131		N107N-H	545	0.00608276
S108N-H	546	0.0121062		S108N-H	546	0.0010198		S108N-H	546	0.00503587		S108N-H	546	0.100404
A109N-H	547	0.0103325		A109N-H	547	0.00470744		A109N-H	547	0.00316228		A109N-H	547	0.00349857
S110N-H	548	0.0104403		S110N-H	548	0		S110N-H	548	0.00354401		S110N-H	548	0.00316228
W111N-H	549	0.0957238		W111N-H	549	0.0135484		W111N-H	549	0.00672012		W111N-H	549	0.00848528
C112N-H	550	0.008544		C112N-H	550	0.00223607		C112N-H	550	0.00269073		C112N-H	550	0.0006
V113N-H	551	0.0100319		V113N-H	551	0.0148405		V113N-H	551	0.00297321		V113N-H	551	0.0151644
E114N-H	552	0.00907965		E114N-H	552	0.00593633		E114N-H	552	0.00128063		E114N-H	552	0.0128156
W115N-H	553	0.122197		W115N-H	553	0.0230217		W115N-H	553	0.00588558		W115N-H	553	0.0356931
F116N-H	554	0.00256125		F116N-H	554	0.00310483		F116N-H	554	0.00205913		F116N-H	554	0.010008
T118N-H	556	0.00954149		T118N-H	556	0		T118N-H	556	0.00824621		T118N-H	556	0.0467786
K119N-H	557	0.00704557		K119N-H	557	0.00430813		K119N-H	557	0.0004		K119N-H	557	0.0269258
I120N-H	558	0.00656049		I120N-H	558	0.00316228		I120N-H	558	0.00349857		I120N-H	558	0.0407185
S121N-H	559	0.00223607		S121N-H	559	0.0145726		S121N-H	559	0.00297321		S121N-H	559	0.0726474
A122N-H	560	0.019433		A122N-H	560	0.0274875		A122N-H	560	0.00986712		A122N-H	560	0
W123N-H	561	0.0236592		W123N-H	561	0.0101607		W123N-H	561	0.00233238		W123N-H	561	0.0172627
H124N-H	562	0.0106508		H124N-H	562	0.0051225		H124N-H	562	0.0028		H124N-H	562	0.0215601
N125N-H	563	0.0186075		N125N-H	563	0.0052		N125N-H	563	0.00156205		N125N-H	563	0.020663
N126N-H	564	0.0051614		N126N-H	564	0.00412311		N126N-H	564	0.00297321		N126N-H	564	0.02
V127N-H	565	0.00468615		V127N-H	565	0.00965194		V127N-H	565	0.00524976		V127N-H	565	0.036258
E128N-H	566	0.00244131		E128N-H	566	0.0036		E128N-H	566	0.00640312		E128N-H	566	0.00781025
K129N-H	567	0.00948683		K129N-H	567	0.0166721		K129N-H	567	0.0004		K129N-H	567	0.0845137
T130N-H	568	0.0300167		T130N-H	568	0.0376223		T130N-H	568	0		T130N-H	568	0
L131N-H	569	0.00538145		L131N-H	569	0.0226716		L131N-H	569	0.0016		L131N-H	569	0.0571013
S133N-H	571	0.017095		S133N-H	571	0.010198		S133N-H	571	0.00172047		S133N-H	571	0.025299
T134N-H	572	0.0180677		T134N-H	572	0.0208		T134N-H	572	0.0010198		T134N-H	572	0.136579
K135N-H	573	0.0051923		K135N-H	573	0.0012		K135N-H	573	0.00616117		K135N-H	573	0.0183576
A136N-H	574	0.00316228		A136N-H	574	0.0106301		A136N-H	574	0.0012		A136N-H	574	0.0482701
T137N-H	575	0.00635295		T137N-H	575	0.00282843		T137N-H	575	0.0004		T137N-H	575	0.029681
R138N-H	576	0.00509902		R138N-H	576	0.00349857		R138N-H	576	0.00431741		R138N-H	576	0.0205183
V139N-H	577	0.00456508		V139N-H	577	0.00604649		V139N-H	577	0.00305941		V139N-H	577	0.0152434
G140N-H	578	0.0112588		G140N-H	578	0.00798499		G140N-H	578	0.0056		G140N-H	578	0
V141N-H	579	0.0051923		V141N-H	579	0.0012		V141N-H	579	0.00616117		V141N-H	579	0.0183576
L142N-H	580	0.00501597		L142N-H	580	0.00805233		L142N-H	580	0.001		L142N-H	580	0.0134
L143N-H	581	0.0281205		L143N-H	581	0.00310483		L143N-H	581	0.0080399		L143N-H	581	0.0158858
N144N-H	582	0.0166721		N144N-H	582	0.0026		N144N-H	582	0.0014		N144N-H	582	0.0925708
C145N-H	583	0.0295296		C145N-H	583	0.00746726		C145N-H	583	0.00905539		C145N-H	583	0.012
D146N-H	584	0.0204978		D146N-H	584	0.00128063		D146N-H	584	0.00488262		D146N-H	584	0.010008
H147N-H	585	0.0291548		H147N-H	585	0.0018		H147N-H	585	0.00431741		H147N-H	585	0.0066
G148N-H	586	0.004005		G148N-H	586	0.00172047		G148N-H	586	0.00407922		G148N-H	586	0.0116379
F149N-H	587	0.017		F149N-H	587	0.001		F149N-H	587	0.00305941		F149N-H	587	0
V150N-H	588	0.0111158		V150N-H	588	0.00233238		V150N-H	588	0.005004		V150N-H	588	0.00549181
I151N-H	589	0.0262366		I151N-H	589	0.00256125		I151N-H	589	0.00156205		I151N-H	589	0.0008
F152N-H	590	0.0126491		F152N-H	590	0.00430813		F152N-H	590	0.0028		F152N-H	590	0.035497
F153N-H	591	0.00514198		F153N-H	591	0.00672012		F153N-H	591	0.00116619		F153N-H	591	0.0218257
A154N-H	592	0.0251746		A154N-H	592	0.0198655		A154N-H	592	0.00573062		A154N-H	592	0.0523927
V155N-H	593	0.0092		V155N-H	593	0.0164754		V155N-H	593	0.00116619		V155N-H	593	0.101073
A156N-H	594	0.0260123		A156N-H	594	0.00893084		A156N-H	594	0.00305941		A156N-H	594	0.0225442
D157N-H	595	0.0176816		D157N-H	595	0.0128281		D157N-H	595	0.015138		D157N-H	595	0.0161047
K158N-H	596	0.00412311		K158N-H	596	0		K158N-H	596	0.0006		K158N-H	596	0.0067082
V159N-H	597	0.0504813		V159N-H	597	0.0300593		V159N-H	597	0		V159N-H	597	0.104957
H160N-H	598	0.0459191		H160N-H	598	0.0109563		H160N-H	598	0.00532541		H160N-H	598	0.00477074
L161N-H	599	0.0155242		L161N-H	599	0.0247823		L161N-H	599	0.00412311		L161N-H	599	0.137691
M162N-H	600	0.00611882		M162N-H	600	0.0018868		M162N-H	600	0.0124964		M162N-H	600	0.0284542
Y163N-H	601	0.0226274		Y163N-H	601	0.0323394		Y163N-H	601	0.00466476		Y163N-H	601	0.152594
K164N-H	602	0.0466965		K164N-H	602	0.0310413		K164N-H	602	0.00844038		K164N-H	602	0.159979
F165N-H	603	0.0101607		F165N-H	603	0.034656		F165N-H	603	0.00241661		F165N-H	603	0.0337929
R166N-H	604	0.0310522		R166N-H	604	0.0136029		R166N-H	604	0.00438634		R166N-H	604	0.044
V167N-H	605	0.0526308		V167N-H	605	0.0193329		V167N-H	605	0.00967678		V167N-H	605	0.0538093
D168N-H	606	0.0128701		D168N-H	606	0		D168N-H	606	0.00208806		D168N-H	606	0.0115603
F169N-H	607	0.0192052		F169N-H	607	0.00557136		F169N-H	607	0.00302655		F169N-H	607	0.0138924
T170N-H	608	0.0192354		T170N-H	608	0.00753923		T170N-H	608	0.0050636		T170N-H	608	0.0154932
E171N-H	609	0.00244131		E171N-H	609	0.0032		E171N-H	609	0		E171N-H	609	0.00710211
A172N-H	610	0.00837616		A172N-H	610	0.0208701		A172N-H	610	0.00632455		A172N-H	610	0.0507468
L173N-H	611	0.016536		L173N-H	611	0.004		L173N-H	611	0.004		L173N-H	611	0.0150546
Y174N-H	612	0.0221278		Y174N-H	612	0.002		Y174N-H	612	0		Y174N-H	612	0
A176N-H	614	0.0118338		A176N-H	614	0.0052		A176N-H	614	0.0065146		A176N-H	614	0.00785875
F177N-H	615	0.0078		F177N-H	615	0.00411825		F177N-H	615	0.00335261		F177N-H	615	0.0142127
W178N-H	616	0.00256125		W178N-H	616	0.00316228		W178N-H	616	0.00205913		W178N-H	616	0.00430813
V179N-H	617	0.00877269		V179N-H	617	0		V179N-H	617	0.0004		V179N-H	617	0.0602993
F180N-H	618	0.00429418		F180N-H	618	0.0134402		F180N-H	618	0.00976934		F180N-H	618	0.091349
S181N-H	619	0.0121342		S181N-H	619	0.00965194		S181N-H	619	0.00861626		S181N-H	619	0.0610052
A182N-H	620	0.00865794		A182N-H	620	0.00447214		A182N-H	620	0.00305941		A182N-H	620	0.020034
G183N-H	621	0.0173217		G183N-H	621	0.0149452		G183N-H	621	0.00116619		G183N-H	621	0.0544606
A184N-H	622	0.00241661		A184N-H	622	0		A184N-H	622	0.00411825		A184N-H	622	0.00817068
T185N-H	623	0.0222		T185N-H	623	0		T185N-H	623	0.00477074		T185N-H	623	0.035089
L186N-H	624	0.00410366		L186N-H	624	0.00244131		L186N-H	624	0.00396989		L186N-H	624	0.00965194
S187N-H	625	0.0138362		S187N-H	625	0.00344093		S187N-H	625	0.00373631		S187N-H	625	0.00141421
I188N-H	626	0.00812158		I188N-H	626	0.0103942		I188N-H	626	0.00771751		I188N-H	626	0.0243508
C189N-H	627	0.00394462		C189N-H	627	0.00354401		C189N-H	627	0.00349857		C189N-H	627	0.00628013
S190N-H	628	0.0559264		S190N-H	628	0.0204832		S190N-H	628	0.0120017		S190N-H	628	0.0433848
K192N-H	630	0.00300666		K192N-H	630	0.00223607		K192N-H	630	0.0004		K192N-H	630	0.00538516

## Sheet: Suppplementary Figure 2
Supplementary Figure 3c														Supplementary Figure 3d
CC WT		CC m2		CC m4			CC WT		CC m2		CC m4			CC WT		CC m2		CC m4
Volume (mL)	dRI	Volume (mL)	dRI	Volume (mL)	dRI		Volume (mL)	Molar Mass	Volume (mL)	Molar Mass	Volume (mL)	Molar Mass		Wavelength (nm)	Molar Extinction (M-1 cm-1)	Wavelength (nm)	Molar Extinction (M-1 cm-1)	Wavelength (nm)	Molar Extinction (M-1 cm-1)
1.5	0.000447491	1.5	0	1.5	0.00624655		1.73806	47763.8	1.70721	49734.2	1.6941	46360.6		260	-0.04599	260	0.23919	260	0.01066
1.50002	0.000447597	1.50127	0.00254044	1.50213	0.00623846		1.74051	47633.2	1.70967	49420.9	1.69656	46353.3		259.9	-0.0475	259.9	0.24148	259.9	0.01162
1.50265	0.000466679	1.5039	0.0026095	1.50476	0.00622115		1.74297	47489.1	1.71212	49171.3	1.69902	46148.5		259.8	-0.04248	259.8	0.24333	259.8	0.01231
1.50528	0.000483369	1.50653	0.00267306	1.50739	0.00620352		1.74543	47290.3	1.71458	48920.4	1.70147	45974.2		259.7	-0.04482	259.7	0.24476	259.7	0.01285
1.50791	0.000496624	1.50917	0.00275368	1.51002	0.00617678		1.74788	47079.1	1.71704	48651.7	1.70393	45850.9		259.6	-0.05324	259.6	0.2451	259.6	0.01312
1.51054	0.000508283	1.5118	0.00283909	1.51265	0.00614653		1.75034	46882.3	1.71949	48342.5	1.70639	45729.4		259.5	-0.05169	259.5	0.24512	259.5	0.01339
1.51318	0.000525062	1.51443	0.00292054	1.51529	0.00611031		1.7528	46701.3	1.72195	48008.7	1.70885	45579.2		259.4	-0.03972	259.4	0.24479	259.4	0.01363
1.51581	0.000537122	1.51706	0.00299376	1.51792	0.00606739		1.75526	46557.6	1.72441	47710.2	1.7113	45389.3		259.3	-0.02666	259.3	0.24385	259.3	0.01361
1.51844	0.000549888	1.51969	0.0030666	1.52055	0.00601488		1.75771	46421.9	1.72686	47465.7	1.71376	45179.8		259.2	-0.01467	259.2	0.24281	259.2	0.01349
1.52107	0.000567591	1.52232	0.00314436	1.52318	0.00595997		1.76017	46264.6	1.72932	47243.1	1.71622	44985.2		259.1	-0.00590099	259.1	0.24127	259.1	0.01316
1.5237	0.000588681	1.52496	0.00322096	1.52581	0.00589194		1.76263	46143.1	1.73178	47039.9	1.71867	44831.5		259	-0.00014253	259	0.23964	259	0.01305
1.52633	0.000606649	1.52759	0.00329217	1.52844	0.00583547		1.76508	46042.2	1.73424	46853.5	1.72113	44712.4		258.9	0.0027089	258.9	0.23781	258.9	0.01292
1.52897	0.000623775	1.53022	0.0033663	1.53107	0.00577686		1.76754	45924.3	1.73669	46671.9	1.72359	44626.3		258.8	0.00605092	258.8	0.23583	258.8	0.01261
1.5316	0.0006489	1.53285	0.00344364	1.53371	0.00570284		1.77	45804.8	1.73915	46479.9	1.72604	44569.6		258.7	0.00189835	258.7	0.23395	258.7	0.01204
1.53423	0.000658659	1.53548	0.00351849	1.53634	0.00562932		1.77245	45693.3	1.74161	46284.3	1.7285	44516.5		258.6	-0.01207	258.6	0.23145	258.6	0.0112
1.53686	0.000677982	1.53811	0.0035991	1.53897	0.00556135		1.77491	45583.9	1.74406	46094.7	1.73096	44432.5		258.5	-0.02538	258.5	0.2296	258.5	0.01076
1.53949	0.000707165	1.54074	0.00367372	1.5416	0.00549851		1.77737	45481.9	1.74652	45916	1.73341	44336.4		258.4	-0.03801	258.4	0.22762	258.4	0.01069
1.54212	0.00072467	1.54338	0.00374195	1.54423	0.005424		1.77982	45401.7	1.74898	45761.2	1.73587	44243.5		258.3	-0.04263	258.3	0.22555	258.3	0.01074
1.54475	0.000744921	1.54601	0.00382558	1.54686	0.00535634		1.78228	45342.1	1.75143	45624.3	1.73833	44174.2		258.2	-0.05314	258.2	0.22304	258.2	0.01049
1.54739	0.000774578	1.54864	0.00390134	1.5495	0.00527551		1.78474	45310.3	1.75389	45503.3	1.74079	44128.5		258.1	-0.0644	258.1	0.21984	258.1	0.00998858
1.55002	0.000803712	1.55127	0.00397072	1.55213	0.00518634		1.7872	45308.2	1.75635	45420	1.74324	44103.8		258	-0.06008	258	0.21634	258	0.00950613
1.55265	0.000834501	1.5539	0.00404643	1.55476	0.00511419		1.78965	45309.3	1.7588	45380.8	1.7457	44090.8		257.9	-0.05774	257.9	0.21208	257.9	0.00910022
1.55528	0.000857056	1.55653	0.00412078	1.55739	0.00504702		1.79211	45287.9	1.76126	45344.5	1.74816	44094.3		257.8	-0.05192	257.8	0.20784	257.8	0.0089408
1.55791	0.000876388	1.55917	0.00419756	1.56002	0.00498414		1.79457	45255.9	1.76372	45281.1	1.75061	44108.9		257.7	-0.05263	257.7	0.20315	257.7	0.00858745
1.56054	0.000905967	1.5618	0.00427695	1.56265	0.00491439		1.79702	45222.3	1.76618	45207.4	1.75307	44114		257.6	-0.05791	257.6	0.1983	257.6	0.00772528
1.56318	0.0009351	1.56443	0.00436435	1.56529	0.00485152		1.79948	45206	1.76863	45133.6	1.75553	44102.5		257.5	-0.05404	257.5	0.19354	257.5	0.00660181
1.56581	0.000967636	1.56706	0.00445695	1.56792	0.00480267		1.80194	45211	1.77109	45074	1.75798	44084.2		257.4	-0.05126	257.4	0.18869	257.4	0.00527355
1.56844	0.000996388	1.56969	0.00453749	1.57055	0.00475258		1.80439	45231.9	1.77355	45041.2	1.76044	44062.5		257.3	-0.0376	257.3	0.18424	257.3	0.00404222
1.57107	0.00102614	1.57232	0.00461567	1.57318	0.00471402		1.80685	45263.9	1.776	45027	1.7629	44050.5		257.2	-0.03953	257.2	0.18022	257.2	0.00280372
1.5737	0.0010712	1.57496	0.00469824	1.57581	0.0046711		1.80931	45302.4	1.77846	45026.5	1.76535	44054		257.1	-0.04049	257.1	0.17753	257.1	0.0017576
1.57633	0.00110976	1.57759	0.00477742	1.57844	0.00463548		1.81177	45339.3	1.78092	45041.1	1.76781	44078.1		257	-0.03211	257	0.17531	257	0.000588789
1.57897	0.00114034	1.58022	0.00486514	1.58108	0.00462219		1.81422	45361.2	1.78337	45060.1	1.77027	44116.9		256.9	-0.02997	256.9	0.17309	256.9	-0.000697225
1.5816	0.00118319	1.58285	0.00495108	1.58371	0.00462225		1.81668	45372	1.78583	45058.1	1.77273	44162		256.8	-0.02513	256.8	0.1718	256.8	-0.00157062
1.58423	0.00122459	1.58548	0.00504355	1.58634	0.00464074		1.81914	45377.4	1.78829	45039.9	1.77518	44205.6		256.7	-0.02997	256.7	0.17096	256.7	-0.00223938
1.58686	0.00125995	1.58811	0.00515028	1.58897	0.00467256		1.82159	45386	1.79074	45015.5	1.77764	44235.2		256.6	-0.02694	256.6	0.17098	256.6	-0.00270006
1.58949	0.00129166	1.59075	0.00526219	1.5916	0.00472353		1.82405	45402.7	1.7932	45002.5	1.7801	44251.9		256.5	-0.02815	256.5	0.17145	256.5	-0.00324403
1.59212	0.00133087	1.59338	0.00538034	1.59423	0.00480421		1.82651	45431.4	1.79566	45006.3	1.78255	44260.5		256.4	-0.03236	256.4	0.1723	256.4	-0.00352787
1.59476	0.00138129	1.59601	0.00549433	1.59686	0.00491599		1.82896	45468.6	1.79812	45026.3	1.78501	44270.5		256.3	-0.03125	256.3	0.1735	256.3	-0.00334017
1.59739	0.00142921	1.59864	0.00560068	1.5995	0.00506784		1.83142	45513.3	1.80057	45051	1.78747	44288.8		256.2	-0.03256	256.2	0.17451	256.2	-0.00278196
1.60002	0.00148007	1.60127	0.0057275	1.60213	0.00526155		1.83388	45555.4	1.80303	45082.6	1.78992	44332.9		256.1	-0.03581	256.1	0.17624	256.1	-0.00189262
1.60265	0.00153359	1.6039	0.00587815	1.60476	0.00549762		1.83633	45588.1	1.80549	45116.8	1.79238	44395.6		256	-0.04368	256	0.17732	256	-0.00148568
1.60528	0.00157415	1.60653	0.00603558	1.60739	0.00579388		1.83879	45636.6	1.80794	45140.5	1.79484	44431.3		255.9	-0.04025	255.9	0.17772	255.9	-0.00180458
1.60791	0.00161718	1.60917	0.00620196	1.61002	0.00615841		1.84125	45663.4	1.8104	45152.2	1.79729	44452.7		255.8	-0.04087	255.8	0.17764	255.8	-0.00235157
1.61054	0.00167057	1.6118	0.00639156	1.61265	0.00659393		1.84371	45645.5	1.81286	45155.3	1.79975	44456.4		255.7	-0.04785	255.7	0.17708	255.7	-0.00284033
1.61318	0.00173728	1.61443	0.00660331	1.61529	0.00713611		1.84616	45634.7	1.81531	45172.9	1.80221	44485.7		255.6	-0.0452	255.6	0.17658	255.6	-0.00333823
1.61581	0.001807	1.61706	0.00682982	1.61792	0.00779733		1.84862	45644.1	1.81777	45207.3	1.80467	44490.7		255.5	-0.04384	255.5	0.17588	255.5	-0.00412236
1.61844	0.00186812	1.61969	0.00708894	1.62055	0.00858398		1.85108	45655.7	1.82023	45199.3	1.80712	44492.8		255.4	-0.05091	255.4	0.17533	255.4	-0.00540921
1.62107	0.00194222	1.62232	0.00739101	1.62318	0.00952144		1.85353	45664.8	1.82268	45175.6	1.80958	44494.2		255.3	-0.05615	255.3	0.17449	255.3	-0.00727478
1.6237	0.00202891	1.62496	0.00773943	1.62581	0.01062		1.85599	45667.8	1.82514	45185.4	1.81204	44494.5		255.2	-0.05593	255.2	0.174	255.2	-0.00889556
1.62633	0.00212033	1.62759	0.00814538	1.62844	0.0119		1.85845	45665	1.8276	45192.3	1.81449	44494.4		255.1	-0.04662	255.1	0.17391	255.1	-0.01006
1.62897	0.00221728	1.63022	0.00860851	1.63108	0.0134		1.8609	45658.5	1.83006	45197.6	1.81695	44490.7		255	-0.04104	255	0.17451	255	-0.01069
1.6316	0.00232768	1.63285	0.00914597	1.63371	0.01511		1.86336	45645.6	1.83251	45195.5	1.81941	44476.9		254.9	-0.03741	254.9	0.17565	254.9	-0.01092
1.63423	0.00245904	1.63548	0.00977696	1.63634	0.0171		1.86582	45627.1	1.83497	45186.9	1.82186	44459.5		254.8	-0.03978	254.8	0.17706	254.8	-0.01094
1.63686	0.00261043	1.63811	0.0105	1.63897	0.01944		1.86827	45605.9	1.83743	45175.4	1.82432	44440.2		254.7	-0.04912	254.7	0.17831	254.7	-0.01089
1.63949	0.002777	1.64075	0.01133	1.6416	0.02217		1.87073	45582.1	1.83988	45157.5	1.82678	44417.6		254.6	-0.05764	254.6	0.17931	254.6	-0.01077
1.64212	0.00298262	1.64338	0.01226	1.64423	0.02532		1.87319	45552.8	1.84234	45137.7	1.82923	44393.1		254.5	-0.05361	254.5	0.18016	254.5	-0.01068
1.64476	0.00322483	1.64601	0.01337	1.64687	0.02891		1.87565	45520.1	1.8448	45115.1	1.83169	44364.1		254.4	-0.04848	254.4	0.18156	254.4	-0.01042
1.64739	0.00349864	1.64864	0.01468	1.6495	0.03296		1.8781	45478.8	1.84725	45088.5	1.83415	44331.8		254.3	-0.05768	254.3	0.18314	254.3	-0.01012
1.65002	0.00382338	1.65127	0.0162	1.65213	0.0375		1.88056	45428.5	1.84971	45054	1.83661	44293.2		254.2	-0.0715	254.2	0.18467	254.2	-0.01005
1.65265	0.00420969	1.6539	0.01796	1.65476	0.04254		1.88302	45378.7	1.85217	45013.8	1.83906	44249.4		254.1	-0.08635	254.1	0.18539	254.1	-0.01027
1.65528	0.00467186	1.65653	0.01997	1.65739	0.04812		1.88547	45330.6	1.85463	44971.4	1.84152	44194.6		254	-0.09513	254	0.18557	254	-0.01076
1.65791	0.00521571	1.65917	0.02225	1.66002	0.05441		1.88793	45280.9	1.85708	44929	1.84398	44130.5		253.9	-0.09281	253.9	0.18565	253.9	-0.01127
1.66055	0.00586729	1.6618	0.02484	1.66265	0.06154		1.89039	45226.8	1.85954	44884.6	1.84643	44069.8		253.8	-0.07937	253.8	0.18541	253.8	-0.01177
1.66318	0.00663569	1.66443	0.02775	1.66529	0.06951		1.89284	45168.2	1.862	44837.2	1.84889	44014.3		253.7	-0.07346	253.7	0.18496	253.7	-0.01222
1.66581	0.00752412	1.66706	0.03104	1.66792	0.07831		1.8953	45103.6	1.86445	44784.3	1.85135	43961.3		253.6	-0.07393	253.6	0.18338	253.6	-0.01274
1.66844	0.00855013	1.66969	0.03484	1.67055	0.08794		1.89776	45031.2	1.86691	44727.5	1.8538	43906.3		253.5	-0.0722	253.5	0.18144	253.5	-0.01328
1.67107	0.00974168	1.67232	0.03919	1.67318	0.09835		1.90021	44948.8	1.86937	44665	1.85626	43847.1		253.4	-0.06382	253.4	0.17951	253.4	-0.01358
1.6737	0.01116	1.67496	0.04409	1.67581	0.10954		1.90267	44852.8	1.87182	44591.5	1.85872	43779.3		253.3	-0.06291	253.3	0.17801	253.3	-0.01376
1.67633	0.01283	1.67759	0.0496	1.67844	0.12153		1.90513	44750.8	1.87428	44506.2	1.86118	43701.8		253.2	-0.04921	253.2	0.17709	253.2	-0.014
1.67897	0.01477	1.68022	0.05571	1.68108	0.13432		1.90759	44658.5	1.87674	44420.7	1.86363	43611		253.1	-0.03539	253.1	0.17625	253.1	-0.01422
1.6816	0.01703	1.68285	0.06241	1.68371	0.14819		1.91004	44579.3	1.87919	44340.6	1.86609	43504.2		253	-0.03279	253	0.17563	253	-0.01436
1.68423	0.01961	1.68548	0.06977	1.68634	0.16331		1.9125	44515.3	1.88165	44265.1	1.86855	43395.1		252.9	-0.04361	252.9	0.17517	252.9	-0.0139
1.68686	0.02254	1.68811	0.07776	1.68897	0.17954		1.91496	44447.4	1.88411	44192.4	1.871	43308		252.8	-0.04797	252.8	0.17511	252.8	-0.01305
1.68949	0.02585	1.69075	0.08654	1.6916	0.19673		1.91741	44365.5	1.88657	44115.1	1.87346	43244.3		252.7	-0.04307	252.7	0.17529	252.7	-0.01189
1.69212	0.02955	1.69338	0.09633	1.69423	0.21481		1.91987	44278	1.88902	44030.1	1.87592	43183.9		252.6	-0.04177	252.6	0.1751	252.6	-0.01076
1.69476	0.03371	1.69601	0.10711	1.69687	0.23357		1.92233	44184.6	1.89148	43930.6	1.87837	43119.3		252.5	-0.04194	252.5	0.1743	252.5	-0.01009
1.69739	0.03845	1.69864	0.11885	1.6995	0.25308		1.92478	44076.1	1.89394	43818.3	1.88083	43049.8		252.4	-0.0443	252.4	0.17335	252.4	-0.00955995
1.70002	0.04383	1.70127	0.13147	1.70213	0.27319		1.92724	43954.4	1.89639	43700.4	1.88329	42964.2		252.3	-0.05477	252.3	0.17243	252.3	-0.00916511
1.70265	0.04988	1.7039	0.14495	1.70476	0.29373		1.9297	43837.1	1.89885	43591.3	1.88574	42858.9		252.2	-0.06523	252.2	0.17148	252.2	-0.00880637
1.70528	0.0566	1.70654	0.15922	1.70739	0.31519		1.93215	43727.5	1.90131	43492.4	1.8882	42726		252.1	-0.06642	252.1	0.17018	252.1	-0.00874284
1.70791	0.06395	1.70917	0.17422	1.71002	0.33778		1.93461	43624.2	1.90376	43394.5	1.89066	42584.3		252	-0.06347	252	0.16912	252	-0.00860916
1.71055	0.07198	1.7118	0.18991	1.71266	0.36144		1.93707	43520.6	1.90622	43310.8	1.89312	42452		251.9	-0.06347	251.9	0.16848	251.9	-0.00838732
1.71318	0.08066	1.71443	0.20656	1.71529	0.38562		1.93953	43404.8	1.90868	43238.9	1.89557	42329.5		251.8	-0.06608	251.8	0.16798	251.8	-0.0082664
1.71581	0.08999	1.71706	0.2244	1.71792	0.40988		1.94198	43274.5	1.91113	43150.6	1.89803	42216.6		251.7	-0.05844	251.7	0.16772	251.7	-0.00789763
1.71844	0.10005	1.71969	0.24339	1.72055	0.43395		1.94444	43141.9	1.91359	43039.3	1.90049	42112		251.6	-0.0609	251.6	0.16764	251.6	-0.00729831
1.72107	0.11113	1.72232	0.26339	1.72318	0.45766		1.9469	43000.3	1.91605	42912.3	1.90294	42007.3		251.5	-0.06456	251.5	0.16738	251.5	-0.00666935
1.7237	0.12318	1.72496	0.28397	1.72581	0.48113		1.94935	42854	1.91851	42769.2	1.9054	41892.5		251.4	-0.06688	251.4	0.1665	251.4	-0.00647111
1.72634	0.13615	1.72759	0.30494	1.72844	0.50457		1.95181	42710.2	1.92096	42608.1	1.90786	41749.8		251.3	-0.06341	251.3	0.16566	251.3	-0.00650771
1.72897	0.14999	1.73022	0.32626	1.73108	0.5284		1.95427	42586.2	1.92342	42447.9	1.91031	41576.7		251.2	-0.05833	251.2	0.16539	251.2	-0.00664504
1.7316	0.16455	1.73285	0.34794	1.73371	0.55239		1.95672	42488.4	1.92588	42304.6	1.91277	41396.5		251.1	-0.0609	251.1	0.16516	251.1	-0.00725553
1.73423	0.17972	1.73548	0.37011	1.73634	0.57598		1.95918	42411.7	1.92833	42186.5	1.91523	41211.4		251	-0.05984	251	0.16419	251	-0.0082191
1.73686	0.19555	1.73811	0.39292	1.73897	0.59881		1.96164	42270.9	1.93079	42081.5	1.91768	41023.9		250.9	-0.0718	250.9	0.16348	250.9	-0.00912387
1.73949	0.21187	1.74075	0.41633	1.7416	0.62077		1.96409	42102	1.93325	41980.1	1.92014	40843.8		250.8	-0.06716	250.8	0.16282	250.8	-0.00993927
1.74212	0.22885	1.74338	0.44012	1.74423	0.64174		1.96655	41912.5	1.9357	41850.4	1.9226	40670.7		250.7	-0.05649	250.7	0.16213	250.7	-0.01045
1.74476	0.24696	1.74601	0.46398	1.74687	0.66177		1.96901	41705.7	1.93816	41681.3	1.92506	40489.6		250.6	-0.04638	250.6	0.162	250.6	-0.01056
1.74739	0.26605	1.74864	0.48769	1.7495	0.68067		1.97147	41479.9	1.94062	41515.7	1.92751	40288.2		250.5	-0.03797	250.5	0.1623	250.5	-0.01055
1.75002	0.28573	1.75127	0.5111	1.75213	0.69875		1.97392	41245.9	1.94307	41323.2	1.92997	40067.3		250.4	-0.0403	250.4	0.16237	250.4	-0.01082
1.75265	0.30582	1.7539	0.53401	1.75476	0.71639		1.97638	41024.3	1.94553	41099.7	1.93243	39824.7		250.3	-0.04256	250.3	0.16228	250.3	-0.01094
1.75528	0.32613	1.75654	0.55628	1.75739	0.73336		1.97884	40818.8	1.94799	40886.3	1.93488	39559.2		250.2	-0.05261	250.2	0.16244	250.2	-0.01115
1.75791	0.34657	1.75917	0.57765	1.76002	0.74947		1.98129	40616.8	1.95045	40686.9	1.93734	39285.5		250.1	-0.05851	250.1	0.16285	250.1	-0.01165
1.76055	0.36738	1.7618	0.59863	1.76266	0.76441									250	-0.05986	250	0.16319	250	-0.01224
1.76318	0.38812	1.76443	0.61969	1.76529	0.77789									249.9	-0.06592	249.9	0.16324	249.9	-0.01317
1.76581	0.40897	1.76706	0.64036	1.76792	0.78996									249.8	-0.07785	249.8	0.16266	249.8	-0.01452
1.76844	0.43026	1.76969	0.66039	1.77055	0.8007									249.7	-0.0876	249.7	0.16157	249.7	-0.01607
1.77107	0.45158	1.77233	0.67938	1.77318	0.81012									249.6	-0.10152	249.6	0.16049	249.6	-0.01772
1.7737	0.47288	1.77496	0.69711	1.77581	0.81843									249.5	-0.10728	249.5	0.1594	249.5	-0.01969
1.77634	0.49398	1.77759	0.71375	1.77845	0.82586									249.4	-0.1083	249.4	0.15822	249.4	-0.02184
1.77897	0.51461	1.78022	0.72919	1.78108	0.83233									249.3	-0.10348	249.3	0.15695	249.3	-0.02409
1.7816	0.53449	1.78285	0.74352	1.78371	0.83769									249.2	-0.10404	249.2	0.15544	249.2	-0.02627
1.78423	0.55359	1.78548	0.75722	1.78634	0.84175									249.1	-0.10274	249.1	0.15353	249.1	-0.02855
1.78686	0.57176	1.78811	0.77029	1.78897	0.84444									249	-0.10014	249	0.15147	249	-0.03057
1.78949	0.58928	1.79075	0.78244	1.7916	0.84507									248.9	-0.10754	248.9	0.15005	248.9	-0.03188
1.79213	0.60666	1.79338	0.79349	1.79423	0.84529									248.8	-0.10385	248.8	0.14885	248.8	-0.03288
1.79476	0.62364	1.79601	0.80316	1.79687	0.84454									248.7	-0.09866	248.7	0.14712	248.7	-0.03366
1.79739	0.63995	1.79864	0.81146	1.7995	0.84379									248.6	-0.09848	248.6	0.14494	248.6	-0.03434
1.80002	0.65523	1.80127	0.81854	1.80213	0.84117									248.5	-0.11078	248.5	0.14328	248.5	-0.03455
1.80265	0.66936	1.8039	0.82439	1.80476	0.83767									248.4	-0.12936	248.4	0.14111	248.4	-0.03504
1.80528	0.68238	1.80654	0.82915	1.80739	0.83323									248.3	-0.15019	248.3	0.13887	248.3	-0.03573
1.80791	0.69429	1.80917	0.83306	1.81002	0.8278									248.2	-0.15389	248.2	0.13687	248.2	-0.03682
1.81055	0.70516	1.8118	0.83611	1.81266	0.82149									248.1	-0.14541	248.1	0.13457	248.1	-0.03865
1.81318	0.7153	1.81443	0.83818	1.81529	0.81444									248	-0.13868	248	0.13171	248	-0.04079
1.81581	0.72482	1.81706	0.83816	1.81792	0.80675									247.9	-0.14155	247.9	0.12895	247.9	-0.04319
1.81844	0.73358	1.81969	0.83815	1.82055	0.79846									247.8	-0.14758	247.8	0.12704	247.8	-0.04595
1.82107	0.74138	1.82233	0.83771	1.82318	0.78945									247.7	-0.13098	247.7	0.12519	247.7	-0.04903
1.8237	0.74801	1.82496	0.8355	1.82581	0.77974									247.6	-0.10634	247.6	0.12284	247.6	-0.05225
1.82634	0.75347	1.82759	0.83246	1.82845	0.76943									247.5	-0.09438	247.5	0.12038	247.5	-0.05562
1.82897	0.75784	1.83022	0.82856	1.83108	0.75853									247.4	-0.09438	247.4	0.1181	247.4	-0.05903
1.8316	0.76118	1.83285	0.82387	1.83371	0.74714									247.3	-0.09694	247.3	0.1163	247.3	-0.06174
1.83423	0.76356	1.83548	0.81843	1.83634	0.73543									247.2	-0.11059	247.2	0.11505	247.2	-0.06424
1.83686	0.76516	1.83812	0.81222	1.83897	0.72346									247.1	-0.12025	247.1	0.11425	247.1	-0.06638
1.83949	0.76543	1.84075	0.80524	1.8416	0.71132									247	-0.12643	247	0.11294	247	-0.06821
1.84213	0.76538	1.84338	0.79756	1.84424	0.69898									246.9	-0.13717	246.9	0.11037	246.9	-0.07005
1.84476	0.76534	1.84601	0.78928	1.84687	0.68623									246.8	-0.14889	246.8	0.10735	246.8	-0.07191
1.84739	0.76361	1.84864	0.78054	1.8495	0.67304									246.7	-0.15498	246.7	0.10412	246.7	-0.07404
1.85002	0.76102	1.85127	0.77139	1.85213	0.65957									246.6	-0.15368	246.6	0.10114	246.6	-0.07616
1.85265	0.75766	1.8539	0.76172	1.85476	0.6459									246.5	-0.15986	246.5	0.09799	246.5	-0.07881
1.85528	0.75363	1.85654	0.75144	1.85739	0.63216									246.4	-0.16543	246.4	0.09426	246.4	-0.08221
1.85792	0.74896	1.85917	0.74068	1.86002	0.61851									246.3	-0.16721	246.3	0.09047	246.3	-0.08598
1.86055	0.74361	1.8618	0.72945	1.86266	0.60493									246.2	-0.16798	246.2	0.08635	246.2	-0.0902
1.86318	0.73765	1.86443	0.71786	1.86529	0.59158									246.1	-0.1678	246.1	0.08288	246.1	-0.09452
1.86581	0.7311	1.86706	0.70605	1.86792	0.57835									246	-0.1721	246	0.08002	246	-0.09908
1.86844	0.72392	1.86969	0.69407	1.87055	0.56475									245.9	-0.17029	245.9	0.07843	245.9	-0.10334
1.87107	0.71623	1.87233	0.68205	1.87318	0.55073									245.8	-0.16565	245.8	0.07717	245.8	-0.10722
1.8737	0.70812	1.87496	0.66997	1.87581	0.53665									245.7	-0.16904	245.7	0.07535	245.7	-0.11079
1.87634	0.69962	1.87759	0.65759	1.87845	0.52263									245.6	-0.17482	245.6	0.0735	245.6	-0.11394
1.87897	0.69086	1.88022	0.64486	1.88108	0.5088									245.5	-0.17868	245.5	0.07142	245.5	-0.11698
1.8816	0.68174	1.88285	0.63188	1.88371	0.49533									245.4	-0.18263	245.4	0.06948	245.4	-0.11987
1.88423	0.6721	1.88548	0.61873	1.88634	0.48223									245.3	-0.19008	245.3	0.06703	245.3	-0.12264
1.88686	0.66208	1.88812	0.60558	1.88897	0.46959									245.2	-0.19356	245.2	0.06372	245.2	-0.12547
1.88949	0.65173	1.89075	0.59256	1.8916	0.45708									245.1	-0.19218	245.1	0.05993	245.1	-0.12824
1.89213	0.64109	1.89338	0.57977	1.89424	0.44448									245	-0.20293	245	0.05541	245	-0.13106
1.89476	0.6303	1.89601	0.56712	1.89687	0.43191									244.9	-0.21114	244.9	0.05087	244.9	-0.13409
1.89739	0.61946	1.89864	0.55435	1.8995	0.41933									244.8	-0.20958	244.8	0.04637	244.8	-0.13759
1.90002	0.60857	1.90127	0.54139	1.90213	0.40685									244.7	-0.20232	244.7	0.04169	244.7	-0.14147
1.90265	0.59774	1.90391	0.52839	1.90476	0.39465									244.6	-0.19526	244.6	0.03663	244.6	-0.14584
1.90528	0.58682	1.90654	0.51523	1.90739	0.38296									244.5	-0.18835	244.5	0.03198	244.5	-0.15034
1.90792	0.57557	1.90917	0.50197	1.91003	0.37181									244.4	-0.18915	244.4	0.02801	244.4	-0.15518
1.91055	0.56399	1.9118	0.48907	1.91266	0.36089									244.3	-0.19169	244.3	0.02417	244.3	-0.16025
1.91318	0.55205	1.91443	0.47664	1.91529	0.3502									244.2	-0.19229	244.2	0.02025	244.2	-0.16548
1.91581	0.54015	1.91706	0.4645	1.91792	0.33967									244.1	-0.1907	244.1	0.01648	244.1	-0.17082
1.91844	0.52848	1.91969	0.45272	1.92055	0.32924									244	-0.19627	244	0.01262	244	-0.17617
1.92107	0.51684	1.92233	0.4412	1.92318	0.31893									243.9	-0.20744	243.9	0.00848028	243.9	-0.18171
1.92371	0.50539	1.92496	0.4296	1.92581	0.30893									243.8	-0.22656	243.8	0.00347366	243.8	-0.18762
1.92634	0.4942	1.92759	0.41783	1.92845	0.29936									243.7	-0.25334	243.7	-0.00206145	243.7	-0.1942
1.92897	0.48301	1.93022	0.40605	1.93108	0.29017									243.6	-0.26637	243.6	-0.00838768	243.6	-0.20114
1.9316	0.47172	1.93285	0.39433	1.93371	0.28133									243.5	-0.27926	243.5	-0.01539	243.5	-0.20807
1.93423	0.46037	1.93548	0.38305	1.93634	0.27287									243.4	-0.29214	243.4	-0.02303	243.4	-0.21533
1.93686	0.44905	1.93812	0.37236	1.93897	0.26442									243.3	-0.30367	243.3	-0.03177	243.3	-0.22351
1.93949	0.43794	1.94075	0.36182	1.9416	0.25595									243.2	-0.32261	243.2	-0.04073	243.2	-0.23214
1.94213	0.42713	1.94338	0.35173	1.94424	0.24776									243.1	-0.33746	243.1	-0.04976	243.1	-0.24081
1.94476	0.41646	1.94601	0.34206	1.94687	0.23975									243	-0.34633	243	-0.05836	243	-0.24946
1.94739	0.40604	1.94864	0.33236	1.9495	0.23203									242.9	-0.34807	242.9	-0.06688	242.9	-0.25795
1.95002	0.39579	1.95127	0.3227	1.95213	0.22469									242.8	-0.35375	242.8	-0.07502	242.8	-0.26602
1.95265	0.38556	1.95391	0.31318	1.95476	0.2177									242.7	-0.36296	242.7	-0.08208	242.7	-0.27374
1.95528	0.37548	1.95654	0.30388	1.95739	0.211									242.6	-0.37058	242.6	-0.08855	242.6	-0.28157
1.95792	0.36529	1.95917	0.29494	1.96003	0.20459									242.5	-0.38664	242.5	-0.09416	242.5	-0.28911
1.96055	0.35519	1.9618	0.28637	1.96266	0.19829									242.4	-0.39626	242.4	-0.09966	242.4	-0.29612
1.96318	0.34558	1.96443	0.27815	1.96529	0.19198									242.3	-0.38831	242.3	-0.10599	242.3	-0.30328
1.96581	0.33637	1.96706	0.27018	1.96792	0.18578									242.2	-0.38559	242.2	-0.11223	242.2	-0.31071
1.96844	0.32747	1.9697	0.2623	1.97055	0.17978									242.1	-0.38797	242.1	-0.11856	242.1	-0.31808
1.97107	0.3189	1.97233	0.25453	1.97318	0.17403									242	-0.39184	242	-0.12613	242	-0.32626
1.97371	0.31057	1.97496	0.24691	1.97581	0.16859									241.9	-0.39767	241.9	-0.1351	241.9	-0.33523
1.97634	0.30224	1.97759	0.23944	1.97845	0.16343									241.8	-0.41117	241.8	-0.14512	241.8	-0.34484
1.97897	0.29389	1.98022	0.23221	1.98108	0.1585									241.7	-0.41928	241.7	-0.15602	241.7	-0.355
1.9816	0.28566	1.98285	0.22529	1.98371	0.15379									241.6	-0.41947	241.6	-0.16782	241.6	-0.36591
1.98423	0.27758	1.98548	0.21872	1.98634	0.14912									241.5	-0.42039	241.5	-0.17911	241.5	-0.37718
1.98686	0.26978	1.98812	0.21242	1.98897	0.14447									241.4	-0.43901	241.4	-0.1902	241.4	-0.38846
1.9895	0.2622	1.99075	0.20638	1.9916	0.13991									241.3	-0.4528	241.3	-0.20131	241.3	-0.4
1.99213	0.25491	1.99338	0.20049	1.99424	0.13551									241.2	-0.45823	241.2	-0.21206	241.2	-0.41113
1.99476	0.24806	1.99601	0.19462	1.99687	0.13136									241.1	-0.47556	241.1	-0.22246	241.1	-0.42201
1.99739	0.24142	1.99864	0.18881	1.9995	0.12744									241	-0.48877	241	-0.23312	241	-0.43306
2.00002	0.23477	2.00127	0.18313	2.00213	0.1237									240.9	-0.49957	240.9	-0.24377	240.9	-0.44417
2.00265	0.22815	2.00391	0.17769	2.00476	0.12015									240.8	-0.52365	240.8	-0.25332	240.8	-0.45504
2.00528	0.22163	2.00654	0.17251	2.00739	0.11674									240.7	-0.55871	240.7	-0.26272	240.7	-0.46644
2.00792	0.21527	2.00917	0.16759	2.01003	0.11335									240.6	-0.57847	240.6	-0.27269	240.6	-0.47841
2.01055	0.2092	2.0118	0.1629	2.01266	0.10997									240.5	-0.60535	240.5	-0.28334	240.5	-0.49089
2.01318	0.20343	2.01443	0.15842	2.01529	0.10667									240.4	-0.62747	240.4	-0.29489	240.4	-0.50429
2.01581	0.19788	2.01706	0.15401	2.01792	0.1035									240.3	-0.63974	240.3	-0.3075	240.3	-0.51871
2.01844	0.19258	2.0197	0.14962	2.02055	0.10052									240.2	-0.65187	240.2	-0.32088	240.2	-0.53406
2.02107	0.18743	2.02233	0.1453	2.02318	0.09771									240.1	-0.67008	240.1	-0.33423	240.1	-0.5499
2.02371	0.18227	2.02496	0.1411	2.02582	0.09503									240	-0.68267	240	-0.34793	240	-0.56657
2.02634	0.17716	2.02759	0.13709	2.02845	0.09249									239.9	-0.69493	239.9	-0.36237	239.9	-0.58406
2.02897	0.17214	2.03022	0.13331	2.03108	0.09003									239.8	-0.7104	239.8	-0.37686	239.8	-0.60204
2.0316	0.16729	2.03285	0.12971	2.03371	0.08757									239.7	-0.72037	239.7	-0.39238	239.7	-0.62
2.03423	0.16269	2.03549	0.12628	2.03634	0.08513									239.6	-0.72358	239.6	-0.40831	239.6	-0.63818
2.03686	0.15832	2.03812	0.123	2.03897	0.08276									239.5	-0.7405	239.5	-0.42421	239.5	-0.65633
2.0395	0.15413	2.04075	0.11978	2.0416	0.0805									239.4	-0.75032	239.4	-0.44025	239.4	-0.67432
2.04213	0.15013	2.04338	0.11655	2.04424	0.07839									239.3	-0.76955	239.3	-0.45689	239.3	-0.6925
2.04476	0.14622	2.04601	0.11338	2.04687	0.07639									239.2	-0.78923	239.2	-0.47443	239.2	-0.7109
2.04739	0.14231	2.04864	0.11031	2.0495	0.07449									239.1	-0.80371	239.1	-0.4927	239.1	-0.72937
2.05002	0.13843	2.05127	0.1074	2.05213	0.07268									239	-0.82171	239	-0.51152	239	-0.7479
2.05265	0.13462	2.05391	0.10467	2.05476	0.0709									238.9	-0.83701	238.9	-0.53041	238.9	-0.76701
2.05529	0.131	2.05654	0.10207	2.05739	0.06913									238.8	-0.85267	238.8	-0.549	238.8	-0.78651
2.05792	0.12756	2.05917	0.09961	2.06003	0.06737									238.7	-0.87342	238.7	-0.56749	238.7	-0.80647
2.06055	0.12428	2.0618	0.09724	2.06266	0.06566									238.6	-0.89643	238.6	-0.58564	238.6	-0.82688
2.06318	0.12116	2.06443	0.09487	2.06529	0.06405									238.5	-0.9181	238.5	-0.60293	238.5	-0.84762
2.06581	0.11818	2.06706	0.09251	2.06792	0.06254									238.4	-0.93436	238.4	-0.62046	238.4	-0.86846
2.06844	0.11524	2.0697	0.0902	2.07055	0.06112									238.3	-0.96404	238.3	-0.63936	238.3	-0.88985
2.07108	0.1123	2.07233	0.08798	2.07318	0.05975									238.2	-0.99676	238.2	-0.66008	238.2	-0.91161
2.07371	0.10938	2.07496	0.08588	2.07582	0.05844									238.1	-1.03015	238.1	-0.68188	238.1	-0.93409
2.07634	0.10653	2.07759	0.08393	2.07845	0.05716									238	-1.06273	238	-0.70486	238	-0.95737
2.07897	0.10382	2.08022	0.08207	2.08108	0.05587									237.9	-1.09552	237.9	-0.72801	237.9	-0.98098
2.0816	0.10127	2.08285	0.08028	2.08371	0.05457									237.8	-1.11322	237.8	-0.75146	237.8	-1.00535
2.08423	0.09885	2.08549	0.07856	2.08634	0.05332									237.7	-1.14106	237.7	-0.77606	237.7	-1.0302
2.08686	0.09655	2.08812	0.07683	2.08897	0.05215									237.6	-1.15949	237.6	-0.80263	237.6	-1.05607
2.0895	0.09431	2.09075	0.07509	2.09161	0.05104									237.5	-1.17672	237.5	-0.83005	237.5	-1.08248
2.09213	0.0921	2.09338	0.0734	2.09424	0.05									237.4	-1.19045	237.4	-0.85749	237.4	-1.10939
2.09476	0.0899	2.09601	0.07178	2.09687	0.049									237.3	-1.21065	237.3	-0.88502	237.3	-1.1366
2.09739	0.08772	2.09864	0.07025	2.0995	0.04803									237.2	-1.23286	237.2	-0.91228	237.2	-1.16424
2.10002	0.0856	2.10128	0.06883	2.10213	0.04706									237.1	-1.25897	237.1	-0.94002	237.1	-1.19266
2.10265	0.08358	2.10391	0.06747	2.10476	0.04608									237	-1.28807	237	-0.96796	237	-1.22124
2.10529	0.08169	2.10654	0.06618	2.10739	0.04509									236.9	-1.31821	236.9	-0.996	236.9	-1.25004
2.10792	0.07988	2.10917	0.06491	2.11003	0.04414									236.8	-1.36062	236.8	-1.02341	236.8	-1.27875
2.11055	0.07815	2.1118	0.06364	2.11266	0.04325									236.7	-1.39983	236.7	-1.05011	236.7	-1.30741
2.11318	0.0765	2.11443	0.06234	2.11529	0.04243									236.6	-1.43269	236.6	-1.07609	236.6	-1.33615
2.11581	0.07485	2.11706	0.06108	2.11792	0.04164									236.5	-1.46004	236.5	-1.10181	236.5	-1.365
2.11844	0.07318	2.1197	0.05988	2.12055	0.04086									236.4	-1.50737	236.4	-1.12767	236.4	-1.39361
2.12108	0.07153	2.12233	0.05876	2.12318	0.04011									236.3	-1.54507	236.3	-1.15458	236.3	-1.42215
2.12371	0.06994	2.12496	0.0577	2.12582	0.03935									236.2	-1.5817	236.2	-1.18267	236.2	-1.45123
2.12634	0.06843	2.12759	0.0567	2.12845	0.03858									236.1	-1.61741	236.1	-1.21223	236.1	-1.48118
2.12897	0.06701	2.13022	0.05573	2.13108	0.03781									236	-1.6458	236	-1.24344	236	-1.51216
2.1316	0.06565	2.13285	0.05477	2.13371	0.03707									235.9	-1.67811	235.9	-1.2755	235.9	-1.54456
2.13423	0.06436	2.13549	0.0538	2.13634	0.03637									235.8	-1.708	235.8	-1.3076	235.8	-1.57785
2.13687	0.0631	2.13812	0.05281	2.13897	0.03572									235.7	-1.75402	235.7	-1.33974	235.7	-1.61193
2.1395	0.06183	2.14075	0.05185	2.14161	0.03508									235.6	-1.78294	235.6	-1.37224	235.6	-1.64694
2.14213	0.06054	2.14338	0.05095	2.14424	0.03446									235.5	-1.81154	235.5	-1.40454	235.5	-1.68268
2.14476	0.05928	2.14601	0.0501	2.14687	0.03385									235.4	-1.84834	235.4	-1.4372	235.4	-1.71902
2.14739	0.05807	2.14864	0.04928	2.1495	0.03323									235.3	-1.88383	235.3	-1.46986	235.3	-1.75557
2.15002	0.05692	2.15128	0.04851	2.15213	0.0326									235.2	-1.91289	235.2	-1.50235	235.2	-1.79255
2.15265	0.05585	2.15391	0.04777	2.15476	0.03197									235.1	-1.94675	235.1	-1.5334	235.1	-1.82909
2.15529	0.05482	2.15654	0.04703	2.1574	0.03137									235	-1.98658	235	-1.5649	235	-1.8659
2.15792	0.05382	2.15917	0.04625	2.16003	0.03081									234.9	-2.0265	234.9	-1.59816	234.9	-1.90339
2.16055	0.05284	2.1618	0.04548	2.16266	0.03026									234.8	-2.06302	234.8	-1.63251	234.8	-1.94087
2.16318	0.05186	2.16443	0.04472	2.16529	0.02974									234.7	-2.10732	234.7	-1.66831	234.7	-1.97856
2.16581	0.05086	2.16707	0.04401	2.16792	0.02925									234.6	-2.14897	234.6	-1.70472	234.6	-2.01624
2.16844	0.04987	2.1697	0.04335	2.17055	0.02874									234.5	-2.19431	234.5	-1.74204	234.5	-2.05442
2.17108	0.04894	2.17233	0.04271	2.17318	0.02822									234.4	-2.24694	234.4	-1.77974	234.4	-2.09305
2.17371	0.04805	2.17496	0.04208	2.17582	0.02768									234.3	-2.30117	234.3	-1.81844	234.3	-2.13266
2.17634	0.04721	2.17759	0.04146	2.17845	0.02716									234.2	-2.34234	234.2	-1.85769	234.2	-2.173
2.17897	0.04642	2.18022	0.04084	2.18108	0.02667									234.1	-2.3827	234.1	-1.89739	234.1	-2.214
2.1816	0.04563	2.18285	0.04021	2.18371	0.02621									234	-2.42243	234	-1.93834	234	-2.25613
2.18423	0.04484	2.18549	0.03957	2.18634	0.02576									233.9	-2.4559	233.9	-1.98051	233.9	-2.30002
2.18687	0.04406	2.18812	0.03895	2.18897	0.02531									233.8	-2.49772	233.8	-2.02317	233.8	-2.3455
2.1895	0.04327	2.19075	0.03836	2.19161	0.02489									233.7	-2.55178	233.7	-2.06569	233.7	-2.39185
2.19213	0.04249	2.19338	0.0378	2.19424	0.02447									233.6	-2.59157	233.6	-2.10811	233.6	-2.43855
2.19476	0.04173	2.19601	0.03727	2.19687	0.02405									233.5	-2.63861	233.5	-2.15095	233.5	-2.48554
2.19739	0.04102	2.19864	0.03675	2.1995	0.02361									233.4	-2.68153	233.4	-2.19415	233.4	-2.53282
2.2	0.04036	2.2	0.03649	2.2	0.02353									233.3	-2.74198	233.3	-2.23733	233.3	-2.58038
														233.2	-2.80066	233.2	-2.27986	233.2	-2.628
														233.1	-2.85947	233.1	-2.32128	233.1	-2.67505
														233	-2.89958	233	-2.3622	233	-2.72163
														232.9	-2.93731	232.9	-2.40424	232.9	-2.7686
														232.8	-2.98148	232.8	-2.44727	232.8	-2.81575
														232.7	-3.02871	232.7	-2.4907	232.7	-2.86303
														232.6	-3.0781	232.6	-2.53513	232.6	-2.91048
														232.5	-3.11131	232.5	-2.58045	232.5	-2.95791
														232.4	-3.14996	232.4	-2.62574	232.4	-3.00511
														232.3	-3.19193	232.3	-2.67163	232.3	-3.05312
														232.2	-3.24147	232.2	-2.71712	232.2	-3.1014
														232.1	-3.29556	232.1	-2.76214	232.1	-3.14988
														232	-3.34383	232	-2.80716	232	-3.19889
														231.9	-3.39052	231.9	-2.85277	231.9	-3.24839
														231.8	-3.44553	231.8	-2.89937	231.8	-3.2981
														231.7	-3.51069	231.7	-2.94599	231.7	-3.34825
														231.6	-3.56335	231.6	-2.99254	231.6	-3.39867
														231.5	-3.61056	231.5	-3.03891	231.5	-3.44906
														231.4	-3.65474	231.4	-3.0852	231.4	-3.49906
														231.3	-3.70141	231.3	-3.13179	231.3	-3.5485
														231.2	-3.74983	231.2	-3.17769	231.2	-3.59751
														231.1	-3.8044	231.1	-3.22327	231.1	-3.64642
														231	-3.8508	231	-3.26786	231	-3.69506
														230.9	-3.88487	230.9	-3.31213	230.9	-3.74332
														230.8	-3.93251	230.8	-3.35686	230.8	-3.7915
														230.7	-3.99018	230.7	-3.40167	230.7	-3.83938
														230.6	-4.05262	230.6	-3.44725	230.6	-3.88741
														230.5	-4.10571	230.5	-3.49329	230.5	-3.93549
														230.4	-4.16092	230.4	-3.53919	230.4	-3.98347
														230.3	-4.21217	230.3	-3.58483	230.3	-4.03123
														230.2	-4.26267	230.2	-3.63007	230.2	-4.0788
														230.1	-4.31872	230.1	-3.67546	230.1	-4.12674
														230	-4.37582	230	-3.72058	230	-4.17477
														229.9	-4.41963	229.9	-3.7655	229.9	-4.223
														229.8	-4.45315	229.8	-3.80948	229.8	-4.27118
														229.7	-4.49999	229.7	-3.85379	229.7	-4.31994
														229.6	-4.55113	229.6	-3.89874	229.6	-4.36873
														229.5	-4.59417	229.5	-3.94335	229.5	-4.41716
														229.4	-4.63345	229.4	-3.98713	229.4	-4.46544
														229.3	-4.66889	229.3	-4.02999	229.3	-4.51317
														229.2	-4.70772	229.2	-4.07309	229.2	-4.56035
														229.1	-4.74421	229.1	-4.11628	229.1	-4.60715
														229	-4.78634	229	-4.15956	229	-4.65372
														228.9	-4.8319	228.9	-4.2026	228.9	-4.69971
														228.8	-4.87141	228.8	-4.24501	228.8	-4.74556
														228.7	-4.92084	228.7	-4.2882	228.7	-4.7915
														228.6	-4.96361	228.6	-4.33171	228.6	-4.83696
														228.5	-5.01223	228.5	-4.37579	228.5	-4.8822
														228.4	-5.06317	228.4	-4.41951	228.4	-4.92754
														228.3	-5.12305	228.3	-4.4626	228.3	-4.9728
														228.2	-5.18048	228.2	-4.50597	228.2	-5.01819
														228.1	-5.22335	228.1	-4.54958	228.1	-5.06373
														228	-5.2635	228	-4.59335	228	-5.10925
														227.9	-5.29874	227.9	-4.63628	227.9	-5.15381
														227.8	-5.35119	227.8	-4.67902	227.8	-5.19802
														227.7	-5.40916	227.7	-4.72246	227.7	-5.24215
														227.6	-5.45822	227.6	-4.76504	227.6	-5.28502
														227.5	-5.50029	227.5	-4.80687	227.5	-5.32709
														227.4	-5.54164	227.4	-4.84823	227.4	-5.36835
														227.3	-5.58892	227.3	-4.88944	227.3	-5.40856
														227.2	-5.63727	227.2	-4.92881	227.2	-5.44725
														227.1	-5.67812	227.1	-4.96676	227.1	-5.48555
														227	-5.7094	227	-5.00409	227	-5.52336
														226.9	-5.73922	226.9	-5.04067	226.9	-5.56017
														226.8	-5.77214	226.8	-5.07734	226.8	-5.59708
														226.7	-5.80617	226.7	-5.1133	226.7	-5.63397
														226.6	-5.83209	226.6	-5.1486	226.6	-5.67005
														226.5	-5.86639	226.5	-5.18267	226.5	-5.70532
														226.4	-5.88858	226.4	-5.21598	226.4	-5.74032
														226.3	-5.92207	226.3	-5.24878	226.3	-5.77459
														226.2	-5.95929	226.2	-5.281	226.2	-5.8081
														226.1	-5.99796	226.1	-5.31218	226.1	-5.84134
														226	-6.03061	226	-5.34204	226	-5.87408
														225.9	-6.05727	225.9	-5.37123	225.9	-5.90565
														225.8	-6.08431	225.8	-5.40034	225.8	-5.93635
														225.7	-6.1063	225.7	-5.4283	225.7	-5.96626
														225.6	-6.14268	225.6	-5.45546	225.6	-5.99502
														225.5	-6.17782	225.5	-5.48125	225.5	-6.02209
														225.4	-6.20189	225.4	-5.50652	225.4	-6.04884
														225.3	-6.23256	225.3	-5.53141	225.3	-6.07491
														225.2	-6.25667	225.2	-5.55568	225.2	-6.09981
														225.1	-6.28249	225.1	-5.58038	225.1	-6.1247
														225	-6.31665	225	-5.60475	225	-6.14931
														224.9	-6.34668	224.9	-5.62737	224.9	-6.17316
														224.8	-6.37334	224.8	-5.64847	224.8	-6.19636
														224.7	-6.38451	224.7	-5.66915	224.7	-6.21925
														224.6	-6.40189	224.6	-5.6885	224.6	-6.24104
														224.5	-6.41665	224.5	-5.70601	224.5	-6.26129
														224.4	-6.43864	224.4	-5.722	224.4	-6.28052
														224.3	-6.43693	224.3	-5.73577	224.3	-6.29773
														224.2	-6.44389	224.2	-5.74831	224.2	-6.31312
														224.1	-6.44944	224.1	-5.76081	224.1	-6.32757
														224	-6.46097	224	-5.77377	224	-6.34103
														223.9	-6.48229	223.9	-5.78645	223.9	-6.35353
														223.8	-6.50579	223.8	-5.79923	223.8	-6.36541
														223.7	-6.51547	223.7	-5.81224	223.7	-6.37653
														223.6	-6.51605	223.6	-5.82521	223.6	-6.387
														223.5	-6.5342	223.5	-5.83902	223.5	-6.39736
														223.4	-6.53407	223.4	-5.85322	223.4	-6.40743
														223.3	-6.53188	223.3	-5.86656	223.3	-6.41681
														223.2	-6.53467	223.2	-5.87896	223.2	-6.42537
														223.1	-6.53881	223.1	-5.89046	223.1	-6.43332
														223	-6.53831	223	-5.90186	223	-6.44096
														222.9	-6.54015	222.9	-5.91133	222.9	-6.44768
														222.8	-6.55068	222.8	-5.91918	222.8	-6.45354
														222.7	-6.56147	222.7	-5.92457	222.7	-6.45843
														222.6	-6.57593	222.6	-5.92746	222.6	-6.4622
														222.5	-6.60162	222.5	-5.9285	222.5	-6.46504
														222.4	-6.61255	222.4	-5.93016	222.4	-6.46731
														222.3	-6.61302	222.3	-5.93333	222.3	-6.46925
														222.2	-6.60582	222.2	-5.9373	222.2	-6.47063
														222.1	-6.60616	222.1	-5.94336	222.1	-6.47194
														222	-6.60993	222	-5.95093	222	-6.47387
														221.9	-6.60411	221.9	-5.9594	221.9	-6.47632
														221.8	-6.59856	221.8	-5.96858	221.8	-6.47903
														221.7	-6.56971	221.7	-5.97804	221.7	-6.48162
														221.6	-6.55451	221.6	-5.98604	221.6	-6.48399
														221.5	-6.54691	221.5	-5.99177	221.5	-6.4857
														221.4	-6.5573	221.4	-5.9955	221.4	-6.48686
														221.3	-6.56642	221.3	-5.99702	221.3	-6.48708
														221.2	-6.55872	221.2	-5.99678	221.2	-6.48628
														221.1	-6.56164	221.1	-5.99598	221.1	-6.48437
														221	-6.56406	221	-5.99352	221	-6.4811
														220.9	-6.56719	220.9	-5.98968	220.9	-6.47717
														220.8	-6.57768	220.8	-5.98599	220.8	-6.47274
														220.7	-6.57203	220.7	-5.98173	220.7	-6.46819
														220.6	-6.56514	220.6	-5.97658	220.6	-6.46301
														220.5	-6.55915	220.5	-5.9717	220.5	-6.45817
														220.4	-6.55693	220.4	-5.96692	220.4	-6.45317
														220.3	-6.54392	220.3	-5.96229	220.3	-6.44788
														220.2	-6.51773	220.2	-5.95822	220.2	-6.44293
														220.1	-6.50784	220.1	-5.95443	220.1	-6.43805
														220	-6.50172	220	-5.95055	220	-6.43276
														219.9	-6.50253	219.9	-5.94596	219.9	-6.42645
														219.8	-6.49113	219.8	-5.93981	219.8	-6.41928
														219.7	-6.47617	219.7	-5.93139	219.7	-6.41143
														219.6	-6.46369	219.6	-5.92065	219.6	-6.4033
														219.5	-6.46144	219.5	-5.90801	219.5	-6.39437
														219.4	-6.45737	219.4	-5.89391	219.4	-6.3842
														219.3	-6.46006	219.3	-5.8792	219.3	-6.37333
														219.2	-6.44036	219.2	-5.86476	219.2	-6.36264
														219.1	-6.43141	219.1	-5.85052	219.1	-6.35237
														219	-6.42092	219	-5.83846	219	-6.34299
														218.9	-6.39691	218.9	-5.82823	218.9	-6.33363
														218.8	-6.36665	218.8	-5.81948	218.8	-6.32409
														218.7	-6.34268	218.7	-5.81181	218.7	-6.31448
														218.6	-6.32176	218.6	-5.80519	218.6	-6.30543
														218.5	-6.29681	218.5	-5.79989	218.5	-6.29649
														218.4	-6.2873	218.4	-5.7945	218.4	-6.28746
														218.3	-6.27197	218.3	-5.78811	218.3	-6.27813
														218.2	-6.24661	218.2	-5.78125	218.2	-6.26763
														218.1	-6.25219	218.1	-5.77439	218.1	-6.25717
														218	-6.25922	218	-5.76582	218	-6.2461
														217.9	-6.26238	217.9	-5.75764	217.9	-6.23495
														217.8	-6.27274	217.8	-5.74902	217.8	-6.2235
														217.7	-6.27341	217.7	-5.74018	217.7	-6.21178
														217.6	-6.27661	217.6	-5.73156	217.6	-6.19963
														217.5	-6.27183	217.5	-5.72366	217.5	-6.18725
														217.4	-6.26692	217.4	-5.7159	217.4	-6.1761
														217.3	-6.26134	217.3	-5.70805	217.3	-6.16573
														217.2	-6.24298	217.2	-5.70156	217.2	-6.1559
														217.1	-6.22751	217.1	-5.69541	217.1	-6.14603
														217	-6.19214	217	-5.68964	217	-6.1362
														216.9	-6.16864	216.9	-5.68425	216.9	-6.12601
														216.8	-6.14171	216.8	-5.67876	216.8	-6.11569
														216.7	-6.1179	216.7	-5.67161	216.7	-6.10538
														216.6	-6.10196	216.6	-5.6639	216.6	-6.09473
														216.5	-6.08723	216.5	-5.65458	216.5	-6.08316
														216.4	-6.07227	216.4	-5.64417	216.4	-6.07128
														216.3	-6.05011	216.3	-5.63338	216.3	-6.05981
														216.2	-6.05445	216.2	-5.62169	216.2	-6.04889
														216.1	-6.05936	216.1	-5.60816	216.1	-6.03807
														216	-6.07274	216	-5.59316	216	-6.02778
														215.9	-6.07442	215.9	-5.57863	215.9	-6.01734
														215.8	-6.07536	215.8	-5.56524	215.8	-6.00717
														215.7	-6.05576	215.7	-5.55303	215.7	-5.99766
														215.6	-6.04561	215.6	-5.54092	215.6	-5.98845
														215.5	-6.04783	215.5	-5.53018	215.5	-5.9792
														215.4	-6.03424	215.4	-5.52	215.4	-5.97011
														215.3	-6.01205	215.3	-5.51134	215.3	-5.96199
														215.2	-5.98206	215.2	-5.50472	215.2	-5.95454
														215.1	-5.96023	215.1	-5.49852	215.1	-5.94812
														215	-5.9529	215	-5.49242	215	-5.94241
														214.9	-5.94897	214.9	-5.48617	214.9	-5.9367
														214.8	-5.93986	214.8	-5.48158	214.8	-5.93144
														214.7	-5.92432	214.7	-5.47704	214.7	-5.92651
														214.6	-5.89907	214.6	-5.47259	214.6	-5.92173
														214.5	-5.89225	214.5	-5.46862	214.5	-5.9167
														214.4	-5.88236	214.4	-5.4645	214.4	-5.91242
														214.3	-5.8798	214.3	-5.46109	214.3	-5.909
														214.2	-5.86837	214.2	-5.45944	214.2	-5.90593
														214.1	-5.8673	214.1	-5.45929	214.1	-5.90324
														214	-5.86498	214	-5.45925	214	-5.90105
														213.9	-5.86632	213.9	-5.46043	213.9	-5.89936
														213.8	-5.87584	213.8	-5.46218	213.8	-5.89828
														213.7	-5.87748	213.7	-5.4654	213.7	-5.8981
														213.6	-5.89177	213.6	-5.46942	213.6	-5.89843
														213.5	-5.89826	213.5	-5.4742	213.5	-5.89919
														213.4	-5.90731	213.4	-5.47836	213.4	-5.90067
														213.3	-5.91353	213.3	-5.48243	213.3	-5.90236
														213.2	-5.91471	213.2	-5.48669	213.2	-5.90482
														213.1	-5.92244	213.1	-5.49209	213.1	-5.90832
														213	-5.93549	213	-5.49701	213	-5.9126
														212.9	-5.95422	212.9	-5.50188	212.9	-5.91773
														212.8	-5.95405	212.8	-5.50467	212.8	-5.92324
														212.7	-5.96649	212.7	-5.50647	212.7	-5.92903
														212.6	-5.98071	212.6	-5.50955	212.6	-5.93449
														212.5	-6.00082	212.5	-5.51343	212.5	-5.94045
														212.4	-6.00139	212.4	-5.51887	212.4	-5.94714
														212.3	-6.01077	212.3	-5.52365	212.3	-5.95398
														212.2	-6.01323	212.2	-5.52975	212.2	-5.96121
														212.1	-6.00099	212.1	-5.53727	212.1	-5.96908
														212	-5.98929	212	-5.54631	212	-5.97774
														211.9	-5.98932	211.9	-5.55668	211.9	-5.98662
														211.8	-5.9838	211.8	-5.56652	211.8	-5.99603
														211.7	-5.9833	211.7	-5.5765	211.7	-6.00662
														211.6	-5.98801	211.6	-5.58658	211.6	-6.01739
														211.5	-5.99739	211.5	-5.59751	211.5	-6.02851
														211.4	-5.9989	211.4	-5.6074	211.4	-6.03971
														211.3	-6.0184	211.3	-5.61615	211.3	-6.05095
														211.2	-6.04167	211.2	-5.62363	211.2	-6.06185
														211.1	-6.0646	211.1	-5.63253	211.1	-6.07314
														211	-6.07866	211	-5.64289	211	-6.08464
														210.9	-6.08172	210.9	-5.65425	210.9	-6.09649
														210.8	-6.09547	210.8	-5.66612	210.8	-6.10917
														210.7	-6.10125	210.7	-5.67838	210.7	-6.12243
														210.6	-6.11971	210.6	-5.69087	210.6	-6.13605
														210.5	-6.14719	210.5	-5.70469	210.5	-6.14981
														210.4	-6.17708	210.4	-5.71978	210.4	-6.16312
														210.3	-6.21111	210.3	-5.73771	210.3	-6.17648
														210.2	-6.22153	210.2	-5.75484	210.2	-6.18956
														210.1	-6.23501	210.1	-5.76989	210.1	-6.20249
														210	-6.24241	210	-5.78333	210	-6.21419
														209.9	-6.23787	209.9	-5.79483	209.9	-6.22481
														209.8	-6.24846	209.8	-5.80547	209.8	-6.23417
														209.7	-6.24406	209.7	-5.81517	209.7	-6.24252
														209.6	-6.24036	209.6	-5.82402	209.6	-6.25022
														209.5	-6.22089	209.5	-5.82904	209.5	-6.25639
														209.4	-6.21739	209.4	-5.83207	209.4	-6.26102
														209.3	-6.21911	209.3	-5.83604	209.3	-6.26421
														209.2	-6.21322	209.2	-5.83902	209.2	-6.26512
														209.1	-6.22365	209.1	-5.84016	209.1	-6.26451
														209	-6.20788	209	-5.83964	209	-6.26258
														208.9	-6.19056	208.9	-5.83836	208.9	-6.25961
														208.8	-6.16615	208.8	-5.83566	208.8	-6.25526
														208.7	-6.16921	208.7	-5.83211	208.7	-6.24972
														208.6	-6.15912	208.6	-5.82672	208.6	-6.24265
														208.5	-6.15381	208.5	-5.81792	208.5	-6.23369
														208.4	-6.14524	208.4	-5.80756	208.4	-6.22247
														208.3	-6.12351	208.3	-5.79459	208.3	-6.20861
														208.2	-6.09285	208.2	-5.77931	208.2	-6.19198
														208.1	-6.09325	208.1	-5.76142	208.1	-6.17162
														208	-6.08074	208	-5.74112	208	-6.14868
														207.9	-6.0568	207.9	-5.71827	207.9	-6.12286
														207.8	-6.03377	207.8	-5.6921	207.8	-6.09375
														207.7	-6.00643	207.7	-5.66555	207.7	-6.0629
														207.6	-5.98095	207.6	-5.6366	207.6	-6.03037
														207.5	-5.95923	207.5	-5.60584	207.5	-5.99673
														207.4	-5.92254	207.4	-5.57309	207.4	-5.96141
														207.3	-5.87846	207.3	-5.53865	207.3	-5.92437
														207.2	-5.82957	207.2	-5.50051	207.2	-5.88454
														207.1	-5.77274	207.1	-5.45925	207.1	-5.84159
														207	-5.70415	207	-5.41732	207	-5.79696
														206.9	-5.63374	206.9	-5.37294	206.9	-5.74973
														206.8	-5.57762	206.8	-5.32377	206.8	-5.69888
														206.7	-5.52692	206.7	-5.2712	206.7	-5.64496
														206.6	-5.47806	206.6	-5.21598	206.6	-5.5883
														206.5	-5.43206	206.5	-5.1575	206.5	-5.52905
														206.4	-5.38331	206.4	-5.09575	206.4	-5.46723
														206.3	-5.33122	206.3	-5.033	206.3	-5.40378
														206.2	-5.27944	206.2	-4.9677	206.2	-5.33783
														206.1	-5.24168	206.1	-4.8999	206.1	-5.26957
														206	-5.1668	206	-4.83133	206	-5.19932
														205.9	-5.07258	205.9	-4.76187	205.9	-5.12731
														205.8	-5.00866	205.8	-4.69281	205.8	-5.05314
														205.7	-4.92057	205.7	-4.62426	205.7	-4.97691
														205.6	-4.8246	205.6	-4.55622	205.6	-4.89921
														205.5	-4.73661	205.5	-4.48736	205.5	-4.81902
														205.4	-4.68903	205.4	-4.41693	205.4	-4.73708
														205.3	-4.6006	205.3	-4.345	205.3	-4.65322
														205.2	-4.50302	205.2	-4.27138	205.2	-4.56654
														205.1	-4.43184	205.1	-4.19847	205.1	-4.47805
														205	-4.32323	205	-4.12448	205	-4.38757
														204.9	-4.22615	204.9	-4.0485	204.9	-4.29516
														204.8	-4.15645	204.8	-3.97048	204.8	-4.20159
														204.7	-4.08547	204.7	-3.89093	204.7	-4.10764
														204.6	-3.96657	204.6	-3.81023	204.6	-4.01344
														204.5	-3.85154	204.5	-3.72849	204.5	-3.91861
														204.4	-3.76389	204.4	-3.64552	204.4	-3.82368
														204.3	-3.6694	204.3	-3.56082	204.3	-3.72827
														204.2	-3.58248	204.2	-3.47511	204.2	-3.63183
														204.1	-3.49318	204.1	-3.38843	204.1	-3.53406
														204	-3.39022	204	-3.30152	204	-3.43467
														203.9	-3.27308	203.9	-3.2149	203.9	-3.3337
														203.8	-3.16973	203.8	-3.12569	203.8	-3.23045
														203.7	-3.06499	203.7	-3.03334	203.7	-3.12533
														203.6	-2.96621	203.6	-2.93924	203.6	-3.01827
														203.5	-2.86319	203.5	-2.8431	203.5	-2.9098
														203.4	-2.75868	203.4	-2.7436	203.4	-2.80045
														203.3	-2.6711	203.3	-2.64036	203.3	-2.69076
														203.2	-2.58021	203.2	-2.53374	203.2	-2.58048
														203.1	-2.46514	203.1	-2.42367	203.1	-2.4688
														203	-2.36066	203	-2.31158	203	-2.356
														202.9	-2.2393	202.9	-2.19963	202.9	-2.24171
														202.8	-2.12087	202.8	-2.08739	202.8	-2.12645
														202.7	-2.01001	202.7	-1.9736	202.7	-2.00997
														202.6	-1.87441	202.6	-1.85738	202.6	-1.89182
														202.5	-1.71885	202.5	-1.74058	202.5	-1.77168
														202.4	-1.5687	202.4	-1.62174	202.4	-1.64849
														202.3	-1.42952	202.3	-1.50115	202.3	-1.52232
														202.2	-1.29858	202.2	-1.38006	202.2	-1.3935
														202.1	-1.17093	202.1	-1.25693	202.1	-1.26224
														202	-1.03914	202	-1.13038	202	-1.12783
														201.9	-0.90495	201.9	-1.0032	201.9	-0.99137
														201.8	-0.76387	201.8	-0.8756	201.8	-0.85301
														201.7	-0.64358	201.7	-0.74622	201.7	-0.7126
														201.6	-0.52644	201.6	-0.61659	201.6	-0.57071
														201.5	-0.39191	201.5	-0.4879	201.5	-0.4271
														201.4	-0.24352	201.4	-0.35629	201.4	-0.28166
														201.3	-0.10199	201.3	-0.22327	201.3	-0.13402
														201.2	0.05834	201.2	-0.09024	201.2	0.01664
														201.1	0.22858	201.1	0.04487	201.1	0.17037
														201	0.38057	201	0.18286	201	0.32788
														200.9	0.51494	200.9	0.32193	200.9	0.4887
														200.8	0.68267	200.8	0.46354	200.8	0.65275
														200.7	0.84125	200.7	0.61036	200.7	0.81943
														200.6	0.98076	200.6	0.76065	200.6	0.98826
														200.5	1.1351	200.5	0.91367	200.5	1.15932
														200.4	1.28375	200.4	1.07151	200.4	1.33166
														200.3	1.42906	200.3	1.23371	200.3	1.50553
														200.2	1.60777	200.2	1.3986	200.2	1.68167
														200.1	1.80762	200.1	1.56591	200.1	1.86098
														200	2.024	200	1.73586	200	2.04253
														199.9	2.23555	199.9	1.90691	199.9	2.22544
														199.8	2.44925	199.8	2.07895	199.8	2.41014
														199.7	2.65638	199.7	2.25236	199.7	2.59701
														199.6	2.86809	199.6	2.42671	199.6	2.78614
														199.5	3.07445	199.5	2.6011	199.5	2.97806
														199.4	3.25844	199.4	2.77657	199.4	3.1719
														199.3	3.45299	199.3	2.95345	199.3	3.36679
														199.2	3.61691	199.2	3.13069	199.2	3.56216
														199.1	3.78097	199.1	3.30875	199.1	3.75912
														199	3.95373	199	3.48868	199	3.95713
														198.9	4.15554	198.9	3.66769	198.9	4.15544
														198.8	4.36506	198.8	3.84769	198.8	4.35547
														198.7	4.59202	198.7	4.02853	198.7	4.55524
														198.6	4.8167	198.6	4.21098	198.6	4.75514
														198.5	5.0396	198.5	4.39487	198.5	4.95537
														198.4	5.26666	198.4	4.58013	198.4	5.15673
														198.3	5.49228	198.3	4.76551	198.3	5.35892
														198.2	5.67285	198.2	4.9492	198.2	5.56209
														198.1	5.88219	198.1	5.13223	198.1	5.76606
														198	6.10398	198	5.31535	198	5.97019
														197.9	6.31712	197.9	5.49824	197.9	6.17457
														197.8	6.54641	197.8	5.67989	197.8	6.37894
														197.7	6.7456	197.7	5.86017	197.7	6.58161
														197.6	6.95293	197.6	6.0396	197.6	6.78164
														197.5	7.18272	197.5	6.21766	197.5	6.97935
														197.4	7.42387	197.4	6.39506	197.4	7.17484
														197.3	7.66308	197.3	6.57369	197.3	7.3673
														197.2	7.86751	197.2	6.7526	197.2	7.55628
														197.1	8.05544	197.1	6.92952	197.1	7.74146
														197	8.21603	197	7.10502	197	7.92228
														196.9	8.39088	196.9	7.27986	196.9	8.10075
														196.8	8.58593	196.8	7.45281	196.8	8.27785
														196.7	8.74	196.7	7.62472	196.7	8.45302
														196.6	8.89689	196.6	7.79743	196.6	8.62595
														196.5	9.03791	196.5	7.96867	196.5	8.79704
														196.4	9.19954	196.4	8.13878	196.4	8.9678
														196.3	9.34968	196.3	8.30582	196.3	9.13587
														196.2	9.5026	196.2	8.46897	196.2	9.30286
														196.1	9.65479	196.1	8.62621	196.1	9.46703
														196	9.79261	196	8.77829	196	9.62811
														195.9	9.9374	195.9	8.9264	195.9	9.78587
														195.8	10.0819	195.8	9.06788	195.8	9.93937
														195.7	10.2515	195.7	9.20482	195.7	10.0889
														195.6	10.4109	195.6	9.33683	195.6	10.2347
														195.5	10.5547	195.5	9.46611	195.5	10.3756
														195.4	10.6848	195.4	9.59136	195.4	10.5119
														195.3	10.8032	195.3	9.71401	195.3	10.6436
														195.2	10.9311	195.2	9.83519	195.2	10.7727
														195.1	11.0558	195.1	9.95382	195.1	10.8993
														195	11.2058	195	10.0713	195	11.023
														194.9	11.3264	194.9	10.1854	194.9	11.1416
														194.8	11.4152	194.8	10.2946	194.8	11.2561
														194.7	11.4737	194.7	10.3989	194.7	11.3676
														194.6	11.5593	194.6	10.5012	194.6	11.4755
														194.5	11.687	194.5	10.6013	194.5	11.58
														194.4	11.7961	194.4	10.6979	194.4	11.6781
														194.3	11.8753	194.3	10.7916	194.3	11.7685
														194.2	11.9518	194.2	10.8806	194.2	11.8523
														194.1	12.0311	194.1	10.9646	194.1	11.9301
														194	12.1244	194	11.0484	194	12.0012
														193.9	12.2479	193.9	11.1298	193.9	12.0649
														193.8	12.3715	193.8	11.2093	193.8	12.1219
														193.7	12.4369	193.7	11.2868	193.7	12.1724
														193.6	12.4695	193.6	11.3615	193.6	12.2191
														193.5	12.5625	193.5	11.4309	193.5	12.2604
														193.4	12.6597	193.4	11.4984	193.4	12.2968
														193.3	12.6989	193.3	11.567	193.3	12.33
														193.2	12.7104	193.2	11.6298	193.2	12.359
														193.1	12.7296	193.1	11.6866	193.1	12.3814
														193	12.7364	193	11.7399	193	12.4014
														192.9	12.7346	192.9	11.7892	192.9	12.4165
														192.8	12.7769	192.8	11.8348	192.8	12.4256
														192.7	12.7937	192.7	11.8737	192.7	12.4267
														192.6	12.7623	192.6	11.9074	192.6	12.423
														192.5	12.7871	192.5	11.9339	192.5	12.4123
														192.4	12.8081	192.4	11.9572	192.4	12.3954
														192.3	12.8092	192.3	11.9771	192.3	12.3729
														192.2	12.8584	192.2	11.9893	192.2	12.3429
														192.1	12.8731	192.1	11.9917	192.1	12.3057
														192	12.8424	192	11.9868	192	12.262
														191.9	12.8279	191.9	11.9772	191.9	12.2147
														191.8	12.8575	191.8	11.9666	191.8	12.1638
														191.7	12.8287	191.7	11.9566	191.7	12.1074
														191.6	12.8083	191.6	11.9429	191.6	12.0451
														191.5	12.769	191.5	11.9241	191.5	11.9772
														191.4	12.6817	191.4	11.902	191.4	11.9014
														191.3	12.6227	191.3	11.8775	191.3	11.8189
														191.2	12.6037	191.2	11.8484	191.2	11.7295
														191.1	12.5503	191.1	11.8197	191.1	11.6387
														191	12.4883	191	11.7925	191	11.548
														190.9	12.4998	190.9	11.7632	190.9	11.4567
														190.8	12.4745	190.8	11.7313	190.8	11.3646
														190.7	12.4109	190.7	11.7017	190.7	11.2728
														190.6	12.3801	190.6	11.6752	190.6	11.1828
														190.5	12.3332	190.5	11.6479	190.5	11.0921
														190.4	12.2416	190.4	11.6209	190.4	11.0035
														190.3	12.1667	190.3	11.5937	190.3	10.9181
														190.2	12.0347	190.2	11.5689	190.2	10.8373
														190.1	11.8397	190.1	11.5456	190.1	10.7579
														190	11.691	190	11.5249	190	10.6826

## Sheet: Supplementary Figure 3
Supplementary Figure 3d				Supplementary Figure 3e
#frame	avgInt			CC-PRY/SPRY WT		CC-PRY/SPRY m9			CC-PRY/SPRY WT		CC-PRY/SPRY m9
1	25.6032			Volume (mL)	dRI	Volume (mL)	dRI		Volume (mL)	Molar Mass	Volume (mL)	Molar Mass
2	25.5962			0.50000	-123.785	0.50000	-58.9834		1.38344	101758	1.45851	101201
3	25.5876			0.50154	-119.052	0.50166	-61.5		1.3859	101434	1.46097	100436
4	25.5813			0.50417	-113.079	0.50429	-65.5		1.38836	101129	1.46343	99739.6
5	25.5467			0.50680	-106.779	0.50692	-79.2		1.39081	100705	1.46588	99111.2
6	25.5653			0.50943	-97.2	0.50955	-77.9		1.39327	100242	1.46834	98549.7
7	25.5817			0.51207	-93.1	0.51218	-76.5		1.39573	99824	1.4708	98032.8
8	25.5958			0.51470	-80.4	0.51481	-76.7		1.39818	99461.8	1.47325	97545.5
9	25.5661			0.51733	-72	0.51745	-74.9		1.40064	99120.6	1.47571	97090.4
10	25.5863			0.51996	-69.6	0.52008	-73		1.4031	98739.2	1.47817	96618.9
11	25.5553			0.52259	-56.3	0.52271	-74.7		1.40556	98355.9	1.48062	96107.4
12	25.5953			0.52522	-47.5	0.52534	-81.1		1.40801	97989.9	1.48308	95593.2
13	25.5549			0.52785	-38.7	0.52797	-83.2		1.41047	97638.2	1.48554	95105.5
14	25.5793			0.53049	-35.5	0.53060	-82		1.41293	97286.6	1.48799	94673.3
15	25.5714			0.53312	-14.3	0.53323	-80.9		1.41538	96911.1	1.49045	94253.7
16	25.5525			0.53575	-0.322	0.53587	-85.9		1.41784	96514.8	1.49291	93817.7
17	25.6036			0.53838	8.91	0.53850	-84.5		1.4203	96121.7	1.49537	93420.6
18	25.572			0.54101	30	0.54113	-82.6		1.42275	95763.1	1.49782	93069.4
19	25.6024			0.54364	49.3	0.54376	-80.7		1.42521	95448.3	1.50028	92699.2
20	25.6353			0.54628	65.1	0.54639	-81.3		1.42767	95139.6	1.50274	92292.2
21	25.6639			0.54891	89.3	0.54902	-79.9		1.43012	94847	1.50519	91882.4
22	25.6256			0.55154	102.526	0.55166	-86.8		1.43258	94520.1	1.50765	91482.7
23	25.5736			0.55417	115.736	0.55429	-99.7		1.43504	94154.2	1.51011	91109.8
24	25.5748			0.55680	117.845	0.55692	-100.236		1.4375	93769.3	1.51256	90772.1
25	25.58			0.55943	141.111	0.55955	-100.74		1.43995	93386.2	1.51502	90449.8
26	25.5577			0.56207	148.766	0.56218	-108.35		1.44241	93024.3	1.51748	90126
27	25.6			0.56470	159.033	0.56481	-101.469		1.44487	92684.1	1.51993	89864.8
28	25.6299			0.56733	178.878	0.56745	-98.3		1.44732	92367.4	1.52239	89595
29	25.5858			0.56996	196.238	0.57008	-98.5		1.44978	92081.7	1.52485	89274.1
30	25.5996			0.57259	204.131	0.57271	-98.7		1.45224	91828.3	1.52731	88960.2
31	25.5411			0.57522	216.587	0.57534	-101.724		1.45469	91606.1	1.52976	88654
32	25.5713			0.57786	221.865	0.57797	-110.634		1.45715	91419.8	1.53222	88354.4
33	25.5147			0.58049	227.143	0.58060	-113.181		1.45961	91204.7	1.53468	88086.7
34	25.5482			0.58312	241.349	0.58324	-116.335		1.46206	90935.7	1.53713	87855.9
35	25.5967			0.58575	265.271	0.58587	-112.717		1.46452	90672.9	1.53959	87647.3
36	25.5469			0.58838	271.439	0.58850	-112.175		1.46698	90465.2	1.54205	87460.6
37	25.5833			0.59101	284.267	0.59113	-111.632		1.46944	90289	1.5445	87285.5
38	25.5893			0.59364	304.037	0.59376	-109.409		1.47189	90106.3	1.54696	87085.5
39	25.5706			0.59628	319.67	0.59639	-107.186		1.47435	89922.1	1.54942	86845.5
40	25.5234			0.59891	321.123	0.59902	-115.349		1.47681	89747.4	1.55187	86588.7
41	25.611			0.60154	326.182	0.60166	-121.049		1.47926	89592.3	1.55433	86338.4
42	25.6242			0.60417	336.601	0.60429	-119.469		1.48172	89437.2	1.55679	86114.5
43	25.5918			0.60680	345.113	0.60692	-116.988		1.48418	89254.8	1.55925	85921.8
44	25.5402			0.60943	359.782	0.60955	-113.381		1.48663	89043.1	1.5617	85755.5
45	25.5996			0.61207	380.52	0.61218	-110.932		1.48909	88834.6	1.56416	85598.3
46	25.5983			0.61470	391.333	0.61481	-110.883		1.49155	88645.7	1.56662	85457.2
47	25.5502			0.61733	404.24	0.61745	-110.833		1.494	88475.5	1.56907	85318.7
48	25.5628			0.61996	420.106	0.62008	-111.473		1.49646	88317	1.57153	85154.7
49	25.5871			0.62259	426.147	0.62271	-112.636		1.49892	88164.7	1.57399	84962.5
50	25.5668			0.62522	428.952	0.62534	-111.934		1.50138	88034.4	1.57644	84758.3
51	25.5467			0.62786	433.848	0.62797	-117.635		1.50383	87910.9	1.5789	84560.7
52	25.5052			0.63049	450.672	0.63060	-114.655		1.50629	87769.8	1.58136	84386.3
53	25.5544			0.63312	467.642	0.63324	-113.963		1.50875	87604.1	1.58382	84230.7
54	25.5534			0.63575	478.624	0.63587	-113.272		1.5112	87425.7	1.58627	84089.2
55	25.5409			0.63838	494.889	0.63850	-109.212		1.51366	87258	1.58873	83951.2
56	25.5807			0.64101	516.37	0.64113	-107.787		1.51612	87102.8	1.59119	83815.2
57	25.5219			0.64365	519.841	0.64376	-106.363		1.51857	86998.5	1.59364	83670.8
58	25.5856			0.64628	522.208	0.64639	-105.997		1.52103	86906.5	1.5961	83508.5
59	25.5768			0.64891	522.034	0.64903	-106.879		1.52349	86763	1.59856	83379.9
60	25.6118			0.65154	521.861	0.65166	-105.57		1.52595	86612.3	1.60101	83221.6
61	25.5835			0.65417	524.273	0.65429	-102.199		1.5284	86561.2	1.60347	83059
62	25.5444			0.65680	538.399	0.65692	-88.6		1.53086	86473	1.60593	82853.2
63	25.5404			0.65943	558.834	0.65955	-84.4		1.53332	86318.1	1.60838	82668.3
64	25.558			0.66207	566.092	0.66218	-82		1.53577	86156.3	1.61084	82509
65	25.5664			0.66470	584.508	0.66481	-82.6		1.53823	86010.6	1.6133	82345
66	25.5842			0.66733	586.65	0.66745	-83.2		1.54069	85877.3	1.61576	82182.7
67	25.5633			0.66996	587.548	0.67008	-85.6		1.54314	85752.7	1.61821	82011.1
68	25.5594			0.67259	588.446	0.67271	-83.7		1.5456	85631.7	1.62067	81821.8
69	25.5959			0.67522	596.384	0.67534	-82.8		1.54806	85522.4	1.62313	81642
70	25.5834			0.67786	604.399	0.67797	-82.5		1.55051	85402.3	1.62558	81471.4
71	25.5868			0.68049	618.27	0.68060	-82.2		1.55297	85278.6	1.62804	81270.7
72	25.5357			0.68312	636.273	0.68324	-86.9		1.55543	85142.3	1.6305	81070
73	25.5337			0.68575	641.04	0.68587	-82.8		1.55789	84995.2	1.63295	80864.3
74	25.561			0.68838	644.583	0.68850	-80		1.56034	84843.5	1.63541	80642.3
75	25.5733			0.69101	645.698	0.69113	-79.1		1.5628	84694.7	1.63787	80415.2
76	25.5888			0.69365	646.814	0.69376	-78.2		1.56526	84555	1.64032	80187.5
77	25.5745			0.69628	645.275	0.69639	-78.5		1.56771	84418.9	1.64278	79961.2
78	25.5677			0.69891	643.735	0.69903	-75.6		1.57017	84279.4	1.64524	79733.6
79	25.5522			0.70154	645.808	0.70166	-70		1.57263	84125.7	1.6477	79501.6
80	25.6025			0.70417	652.446	0.70429	-67.7		1.57508	83980.3	1.65015	79264.3
81	25.5636			0.70680	659.084	0.70692	-65.4		1.57754	83830.1
82	25.5544			0.70944	666.698	0.70955	-64.2		1.58	83647.1
83	25.5685			0.71207	671.329	0.71218	-62.9		1.58245	83467.2
84	25.5605			0.71470	675.96	0.71482	-64.3		1.58491	83308.9
85	25.6021			0.71733	687.453	0.71745	-64.7		1.58737	83157.4
86	25.5476			0.71996	695.169	0.72008	-64.9		1.58983	83007.1
87	25.5679			0.72259	702.885	0.72271	-64.6		1.59228	82851.5
88	25.6029			0.72522	715.427	0.72534	-58.7		1.59474	82680.1
89	25.5596			0.72786	730.432	0.72797	-55.4		1.5972	82501.4
90	25.5309			0.73049	739.827	0.73060	-56		1.59965	82340.3
91	25.5855			0.73312	754.249	0.73324	-56.7		1.60211	82190.3
92	25.5336			0.73575	763.607	0.73587	-56.8		1.60457	82028.2
93	25.5869			0.73838	772.879	0.73850	-57		1.60702	81868.9
94	25.5745			0.74101	775.325	0.74113	-61.9		1.60948	81719.9
95	25.5177			0.74365	777.771	0.74376	-60		1.61194	81577.1
96	25.5601			0.74628	788.36	0.74639	-65.6		1.61439	81444.1
97	25.5282			0.74891	789.971	0.74903	-67.1		1.61685	81281.3
98	25.5196			0.75154	797.232	0.75166	-54.7		1.61931	81084.1
99	25.5127			0.75417	799.701	0.75429	-47.3		1.62177	80923.9
100	25.5574			0.75680	800.953	0.75692	-45.8		1.62422	80807.5
101	25.5212			0.75944	802.205	0.75955	-44.2		1.62668	80703.4
102	25.5441			0.76207	802.24	0.76218	-44		1.62914	80591.4
103	25.5348			0.76470	787.692	0.76482	-45		1.63159	80459.5
104	25.5554			0.76733	804.01	0.76745	-48.3		1.63405	80294.8
105	25.5			0.76996	817.151	0.77008	-46.3		1.63651	80104.1
106	25.5497			0.77259	825.352	0.77271	-47.8		1.63896	79900.2
107	25.5748			0.77523	841.209	0.77534	-54.4		1.64142	79680.1
108	25.538			0.77786	845.801	0.77797	-53.5		1.64388	79445.5
109	25.5442			0.78049	852.895	0.78061	-52.6		1.64633	79233.2
110	25.5224			0.78312	859.989	0.78324	-53.2		1.64879	79065
111	25.5329			0.78575	862.076	0.78587	-59.8		1.65125	78887.7
112	25.5753			0.78838	884.499	0.78850	-63.2		1.65371	78722.3
113	25.5335			0.79101	888.5	0.79113	-68.5		1.65616	78544
114	25.5443			0.79365	894.484	0.79376	-70.1		1.65862	78323.4
115	25.4953			0.79628	903.255	0.79639	-58.7		1.66108	78081.4
116	25.53			0.79891	910.678	0.79903	-51.3		1.66353	77818.1
117	25.5251			0.80154	927.516	0.80166	-48.1		1.66599	77531.7
118	25.4903			0.80417	946.904	0.80429	-46.2		1.66845	77259.8
119	25.5387			0.80680	956.83	0.80692	-44.3		1.6709	77053.9
120	25.5499			0.80944	961.832	0.80955	-45.3		1.67336	76924.3
121	25.5366			0.81207	966.833	0.81218	-49.1		1.67582	76778.2
122	25.5601			0.81470	978.804	0.81482	-43.4		1.67828	76537
123	25.5395			0.81733	987.458	0.81745	-38.4		1.68073	76297.4
124	25.4995			0.81996	1008.24	0.82008	-35.7		1.68319	76087.6
125	25.5907			0.82259	1024.71	0.82271	-33		1.68565	75844.9
126	25.5261			0.82523	1030.95	0.82534	-31.5
127	25.5636			0.82786	1046.02	0.82797	-30
128	25.5296			0.83049	1054.72	0.83061	-32.6
129	25.5166			0.83312	1057.8	0.83324	-39.2
130	25.572			0.83575	1060.87	0.83587	-37.7
131	25.5449			0.83838	1077.46	0.83850	-36.2
132	25.565			0.84102	1087.38	0.84113	-37.3
133	25.5199			0.84365	1090.57	0.84376	-35.4
134	25.5944			0.84628	1109.45	0.84640	-33.4
135	25.5414			0.84891	1135.98	0.84903	-33.6
136	25.4996			0.85154	1142.17	0.85166	-30.1
137	25.5332			0.85417	1148.35	0.85429	-28.9
138	25.5397			0.85680	1162.06	0.85692	-27.8
139	25.5044			0.85944	1175.97	0.85955	-35.7
140	25.5579			0.86207	1183.41	0.86219	-33.8
141	25.5397			0.86470	1191.4	0.86482	-21.8
142	25.5639			0.86733	1194.77	0.86745	-9.5
143	25.5342			0.86996	1205.47	0.87008	-5.07
144	25.5003			0.87259	1211.14	0.87271	-2.5
145	25.5538			0.87523	1214.54	0.87534	-0.39
146	25.5028			0.87786	1217.95	0.87797	1.72
147	25.5564			0.88049	1221.61	0.88061	1.96
148	25.529			0.88312	1219.68	0.88324	-3.74
149	25.5224			0.88575	1217.76	0.88587	2.43
150	25.5742			0.88838	1213.58	0.88850	4.36
151	25.5482			0.89102	1225.91	0.89113	6.28
152	25.5681			0.89365	1236.68	0.89376	5.99
153	25.5617			0.89628	1241.94	0.89640	7
154	25.5721			0.89891	1244.93	0.89903	6.25
155	25.5695			0.90154	1244.83	0.90166	-2.26
156	25.5335			0.90417	1244.73	0.90429	-4.37
157	25.5192			0.90681	1242.42	0.90692	-3.25
158	25.5662			0.90944	1254.89	0.90955	-2.12
159	25.5256			0.91207	1272.47	0.91219	3.19
160	25.5059			0.91470	1275.17	0.91482	6.38
161	25.5436			0.91733	1278.64	0.91745	7.03
162	25.5374			0.91996	1280.5	0.92008	7.68
163	25.5378			0.92259	1282.36	0.92271	5.57
164	25.5382			0.92523	1285.02	0.92534	4.58
165	25.5476			0.92786	1285.5	0.92798	3.59
166	25.5296			0.93049	1285.99	0.93061	-2.1
167	25.5429			0.93312	1285.59	0.93324	14.6
168	25.5442			0.93575	1275.11	0.93587	17.9
169	25.5502			0.93838	1272.67	0.93850	20.4
170	25.5375			0.94102	1270.23	0.94113	16.3
171	25.5048			0.94365	1263.55	0.94376	12.2
172	25.5788			0.94628	1250.53	0.94640	11.6
173	25.5504			0.94891	1243.73	0.94903	11
174	25.4891			0.95154	1231.75	0.95166	8.2
175	25.5204			0.95417	1210.93	0.95429	17.4
176	25.5628			0.95681	1209.97	0.95692	22.5
177	25.5585			0.95944	1208.27	0.95955	31.4
178	25.5197			0.96207	1191.23	0.96219	33.8
179	25.5401			0.96470	1183.4	0.96482	36.3
180	25.5463			0.96733	1182.46	0.96745	39.8
181	25.5348			0.96996	1181.91	0.97008	41.6
182	25.5194			0.97260	1166.66	0.97271	43.3
183	25.5346			0.97523	1146.54	0.97534	42
184	25.542			0.97786	1139.28	0.97798	45.1
185	25.5119			0.98049	1140.79	0.98061	53.6
186	25.5274			0.98312	1138.96	0.98324	60
187	25.5516			0.98575	1137.14	0.98587	62.3
188	25.4962			0.98838	1128.64	0.98850	64.1
189	25.5113			0.99102	1121.03	0.99113	65.9
190	25.5328			0.99365	1113.42	0.99377	57.5
191	25.5559			0.99628	1093.91	0.99640	52.8
192	25.501			0.99891	1080.75	0.99903	53.2
193	25.5221			100154	1076.24	100166	63.9
194	25.5407			100417	1074.79	100429	64.6
195	25.4885			100681	1073.34	100692	65.3
196	25.5271			100944	1067.74	100955	63.4
197	25.5276			101207	1058.91	101219	62.2
198	25.5061			101470	1054.5	101482	61
199	25.5093			101733	1046.57	101745	62
200	25.5262			101996	1025.29	102008	63.3
201	25.5001			102260	1008.75	102271	60.5
202	25.5035			102523	1019.49	102534	64.5
203	25.5121			102786	1018.65	102798	68.8
204	25.5277			103049	1017.83	103061	70.6
205	25.5193			103312	1014.67	103324	72.4
206	25.4859			103575	1018.42	103587	72.5
207	25.5403			103838	1019.83	103850	73.3
208	25.5079			104102	1020.73	104113	74
209	25.517			104365	1021.63	104377	73.1
210	25.5677			104628	1019.98	104640	72.5
211	25.5106			104891	1032.88	104903	75.1
212	25.5219			105154	1035.49	105166	77.4
213	25.5189			105417	1037.62	105429	79.8
214	25.5278			105681	1049.78	105692	88
215	25.5393			105944	1058.5	105956	90.3
216	25.5617			106207	1071.78	106219	91.6
217	25.5687			106470	1070.43	106482	92.9
218	25.5456			106733	1069.08	106745	92.8
219	25.5227			106996	1063.6	107008	87.3
220	25.502			107260	1066.15	107271	93.3
221	25.5238			107523	1079.72	107534	96.1
222	25.537			107786	1083.71	107798	96.9
223	25.5247			108049	1096.88	108061	97.7
224	25.5395			108312	1102.15	108324	90.8
225	25.5534			108575	1107.43	108587	88.9
226	25.4935			108839	1110.69	108850	82.4
227	25.5331			109102	1115.59	109113	83.9
228	25.5736			109365	1120.49	109377	90.2
229	25.5482			109628	1138.59	109640	95
230	25.5423			109891	1167.37	109903	98.1
231	25.5044			110154	1179.29	110166	99.8
232	25.4907			110417	1192.43	110429	101.452
233	25.5458			110681	1215.73	110692	97.5
234	25.5432			110944	1222.79	110956	94
235	25.5378			111207	1227.68	111219	95.3
236	25.5207			111470	1234.17	111482	96.6
237	25.5153			111733	1244.59	111745	94.4
238	25.5261			111996	1251.48	112008	100.768
239	25.5743			112260	1271.06	112271	107.582
240	25.5428			112523	1288.58	112535	111.581
241	25.5085			112786	1294.06	112798	113.215
242	25.5059			113049	1306.46	113061	114.849
243	25.5342			113312	1307.47	113324	114.118
244	25.5528			113575	1308.48	113587	104.949
245	25.5577			113839	1308.76	113850	98.6
246	25.4998			114102	1309.98	114113	101.419
247	25.5829			114365	1311.21	114377	103.69
248	25.4948			114628	1310.48	114640	105.96
249	25.5201			114891	1313.06	114903	106.208
250	25.4948			115154	1311.21	115166	106.456
251	25.5168			115418	1309.36	115429	103.091
252	25.5216			115681	1304.13	115692	102.637
253	25.5543			115944	1283.07	115956	102.182
254	25.4999			116207	1284.19	116219	98.6
255	25.5791			116470	1285.33	116482	100.3
256	25.4958			116733	1286.47	116745	116.153
257	25.5455			116996	1282.86	117008	120.886
258	25.5778			117260	1285.27	117271	125.619
259	25.5289			117523	1285.41	117535	132.35
260	25.5167			117786	1285.55	117798	135.999
261	25.5339			118049	1273.36	118061	139.791
262	25.5235			118312	1262.88	118324	148.451
263	25.5065			118575	1262.81	118587	154.499
264	25.4883			118839	1262.74	118850	166.327
265	25.5473			119102	1260.68	119114	177.707
266	25.5779			119365	1260.85	119377	189.189
267	25.5097			119628	1268.71	119640	201.677
268	25.5119			119891	1272.74	119903	209.269
269	25.5138			120154	1276.77	120166	216.46
270	25.5064			120418	1287.66	120429	229.3
271	25.5965			120681	1304.01	120692	243.379
272	25.5707			120944	1306.6	120956	253.093
273	25.5431			121207	1319.54	121219	266.417
274	25.5252			121470	1350.99	121482	281.742
275	25.5171			121733	1373.5	121745	298.841
276	25.5269			121997	1419.88	122008	325.169
277	25.5726			122260	1472.88	122271	340.595
278	25.5423			122523	1515.93	122535	349.886
279	25.5432			122786	1581.03	122798	378.662
280	25.5682			123049	1650.52	123061	409.087
281	25.5408			123312	1719.44	123324	436.683
282	25.5313			123575	1828.7	123587	473.357
283	25.562			123839	1945.78	123850	519.012
284	25.5409			124102	2066.12	124114	563.657
285	25.5758			124365	2211.55	124377	611.393
286	25.5545			124628	2376.67	124640	666.51
287	25.5532			124891	2547.32	124903	731.032
288	25.5006			125154	2736.99	125166	796.973
289	25.5253			125418	2962.19	125429	870.871
290	25.5312			125681	3194.47	125693	957.198
291	25.558			125944	3435.15	125956	1050.07
292	25.5423			126207	3709.02	126219	1148.27
293	25.5524			126470	4000.65	126482	1244.09
294	25.5198			126733	4318.22	126745	1365.03
295	25.5253			126997	4672.57	127008	1499.89
296	25.5756			127260	5028.95	127271	1638.3
297	25.5198			127523	5424.53	127535	1808.19
298	25.5166			127786	5864.58	127798	1993.29
299	25.5065			128049	6318.47	128061	2177.65
300	25.5488			128312	6804.96	128324	2392.78
301	25.5821			128576	7333.1	128587	2627.16
302	25.5437			128839	7923.45	128850	2871.21
303	25.5538			129102	8585.04	129114	3145.72
304	25.5177			129365	9287.88	129377	3443.03
305	25.5034			129628	0.01005	129640	3770.41
306	25.5328			129891	0.01090	129903	4129.4
307	25.5518			130154	0.01185	130166	4515.24
308	25.5604			130418	0.01291	130429	4922.66
309	25.5332			130681	0.01408	130693	5363.99
310	25.5285			130944	0.01539	130956	5840.16
311	25.5232			131207	0.01687	131219	6333.68
312	25.6031			131470	0.01852	131482	6852.48
313	25.4824			131733	0.02033	131745	7413.23
314	25.5565			131997	0.02236	132008	8027.91
315	25.5837			132260	0.02467	132272	8676.7
316	25.5389			132523	0.02721	132535	9341.99
317	25.5224			132786	0.03002	132798	0.01003
318	25.5461			133049	0.03315	133061	0.01077
319	25.5294			133312	0.03661	133324	0.01153
320	25.5461			133576	0.04041	133587	0.01230
321	25.5465			133839	0.04458	133850	0.01313
322	25.568			134102	0.04909	134114	0.01401
323	25.562			134365	0.05407	134377	0.01493
324	25.5312			134628	0.05954	134640	0.01590
325	25.5359			134891	0.06541	134903	0.01688
326	25.5218			135155	0.07174	135166	0.01790
327	25.5566			135418	0.07857	135429	0.01894
328	25.5271			135681	0.08591	135693	0.01999
329	25.5655			135944	0.09382	135956	0.02109
330	25.5298			136207	0.10221	136219	0.02225
331	25.5279			136470	0.11107	136482	0.02348
332	25.5396			136733	0.12068	136745	0.02477
333	25.5489			136997	0.13098	137008	0.02611
334	25.535			137260	0.14179	137272	0.02748
335	25.5558			137523	0.15315	137535	0.02892
336	25.5223			137786	0.16517	137798	0.03041
337	25.5559			138049	0.17782	138061	0.03195
338	25.5636			138312	0.19109	138324	0.03359
339	25.5156			138576	0.20484	138587	0.03539
340	25.5724			138839	0.21911	138851	0.03732
341	25.5436			139102	0.23422	139114	0.03940
342	25.5394			139365	0.25006	139377	0.04161
343	25.544			139628	0.26636	139640	0.04395
344	25.5776			139891	0.28308	139903	0.04645
345	25.5418			140155	0.30034	140166	0.04912
346	25.5277			140418	0.31835	140429	0.05194
347	25.4969			140681	0.33682	140693	0.05503
348	25.5692			140944	0.35563	140956	0.05844
349	25.5519			141207	0.37483	141219	0.06215
350	25.5427			141470	0.39450	141482	0.06617
351	25.5247			141734	0.41473	141745	0.07049
352	25.5508			141997	0.43531	142008	0.07510
353	25.5684			142260	0.45601	142272	0.07999
354	25.5581			142523	0.47678	142535	0.08520
355	25.5613			142786	0.49773	142798	0.09069
356	25.5509			143049	0.51877	143061	0.09663
357	25.5765			143312	0.54025	143324	0.10313
358	25.5601			143576	0.56200	143587	0.11010
359	25.5135			143839	0.58391	143851	0.11751
360	25.5357			144102	0.60582	144114	0.12532
361	25.5605			144365	0.62748	144377	0.13349
362	25.5385			144628	0.64901	144640	0.14202
363	25.5724			144891	0.67020	144903	0.15086
364	25.5968			145155	0.69090	145166	0.16005
365	25.5065			145418	0.71115	145430	0.16982
366	25.5401			145681	0.73074	145693	0.18025
367	25.5778			145944	0.75015	145956	0.19121
368	25.5457			146207	0.76968	146219	0.20259
369	25.5653			146470	0.78876	146482	0.21432
370	25.5895			146734	0.80683	146745	0.22633
371	25.5352			146997	0.82408	147008	0.23862
372	25.5432			147260	0.84088	147272	0.25123
373	25.5271			147523	0.85705	147535	0.26416
374	25.5127			147786	0.87235	147798	0.27759
375	25.527			148049	0.88662	148061	0.29162
376	25.5439			148313	0.90041	148324	0.30610
377	25.5306			148576	0.91391	148587	0.32089
378	25.5343			148839	0.92662	148851	0.33581
379	25.5685			149102	0.93827	149114	0.35098
380	25.5828			149365	0.94882	149377	0.36647
381	25.5588			149628	0.95830	149640	0.38193
382	25.5918			149891	0.96673	149903	0.39748
383	25.5496			150155	0.97407	150166	0.41359
384	25.5503			150418	0.98037	150430	0.43007
385	25.542			150681	0.98597	150693	0.44671
386	25.5476			150944	0.99101	150956	0.46341
387	25.5912			151207	0.99516	151219	0.47993
388	25.5705			151470	0.99815	151482	0.49642
389	25.5493			151734	100000	151745	0.51288
390	25.6155			151997	0.99986	152009	0.52890
391	25.5538			152260	0.99971	152272	0.54492
392	25.495			152523	0.99920	152535	0.56130
393	25.535			152786	0.99704	152798	0.57755
394	25.5726			153049	0.99413	153061	0.59367
395	25.5957			153313	0.99066	153324	0.60954
396	25.5833			153576	0.98645	153587	0.62485
397	25.5464			153839	0.98131	153851	0.63964
398	25.5636			154102	0.97525	154114	0.65393
399	25.5724			154365	0.96835	154377	0.66760
400	25.5985			154628	0.96071	154640	0.68103
401	25.5594			154892	0.95245	154903	0.69448
402	25.5942			155155	0.94360	155166	0.70772
403	25.5704			155418	0.93417	155430	0.72046
404	25.5661			155681	0.92433	155693	0.73254
405	25.5754			155944	0.91406	155956	0.74377
406	25.5997			156207	0.90323	156219	0.75420
407	25.5548			156470	0.89180	156482	0.76390
408	25.5752			156734	0.87989	156745	0.77282
409	25.5161			156997	0.86759	157009	0.78121
410	25.589			157260	0.85512	157272	0.78930
411	25.5649			157523	0.84228	157535	0.79690
412	25.5541			157786	0.82919	157798	0.80381
413	25.5312			158049	0.81622	158061	0.80985
414	25.5645			158313	0.80288	158324	0.81493
415	25.5807			158576	0.78904	158588	0.81916
416	25.6001			158839	0.77501	158851	0.82264
417	25.5668			159102	0.76080	159114	0.82538
418	25.5359			159365	0.74658	159377	0.82749
419	25.5777			159628	0.73250	159640	0.82911
420	25.5725			159892	0.71821	159903	0.82961
421	25.546			160155	0.70367	160166	0.82983
422	25.57			160418	0.68922	160430	0.82930
423	25.5778			160681	0.67474	160693	0.82877
424	25.5406			160944	0.66022	160956	0.82685
425	25.5617			161207	0.64566	161219	0.82438
426	25.5596			161471	0.63106	161482	0.82133
427	25.5763			161734	0.61685	161745	0.81770
428	25.5187			161997	0.60307	162009	0.81358
429	25.5726			162260	0.58896	162272	0.80893
430	25.5465			162523	0.57457	162535	0.80371
431	25.5546			162786	0.56038	162798	0.79795
432	25.5752			163049	0.54642	163061	0.79171
433	25.5282			163313	0.53290	163324	0.78508
434	25.5637			163576	0.51977	163588	0.77818
435	25.6036			163839	0.50692	163851	0.77089
436	25.5633			164102	0.49440	164114	0.76311
437	25.5824			164365	0.48221	164377	0.75495
438	25.5666			164628	0.47002	164640	0.74640
439	25.5899			164892	0.45777	164903	0.73750
440	25.5863			165155	0.44576	165167	0.72835
441	25.5626			165418	0.43388	165430	0.71900
442	25.5671			165681	0.42230	165693	0.70954
443	25.5193			165944	0.41124	165956	0.70007
444	25.5478			166207	0.40046	166219	0.69035
445	25.6142			166471	0.39007	166482	0.68024
446	25.5641			166734	0.37996	166746	0.66987
447	25.5624			166997	0.36983	167009	0.65924
448	25.571			167260	0.35941	167272	0.64847
449	25.5431			167523	0.34925	167535	0.63771
450	25.5615			167786	0.33976	167798	0.62699
451	25.5465			168049	0.33057	168061	0.61633
452	25.5551			168313	0.32146	168324	0.60579
453	25.5888			168576	0.31264	168588	0.59512
454	25.5719			168839	0.30437	168851	0.58421
455	25.5754			169102	0.29634	169114	0.57312
456	25.5303			169365	0.28827	169377	0.56176
457	25.5535			169628	0.28022	169640	0.55025
458	25.5635			169892	0.27244	169903	0.53891
459	25.5807			170155	0.26497	170167	0.52794
460	25.5731			170418	0.25781	170430	0.51702
461	25.5655			170681	0.25089	170693	0.50619
462	25.5768			170944	0.24420	170956	0.49534
463	25.5681			171207	0.23783	171219	0.48434
464	25.5837			171471	0.23159	171482	0.47336
465	25.5399			171734	0.22530	171746	0.46243
466	25.5636			171997	0.21908	172009	0.45167
467	25.554			172260	0.21309	172272	0.44119
468	25.5522			172523	0.20738	172535	0.43099
469	25.5931			172786	0.20189	172798	0.42105
470	25.5682			173050	0.19660	173061	0.41111
471	25.5984			173313	0.19152	173325	0.40108
472	25.5601			173576	0.18669	173588	0.39094
473	25.5176			173839	0.18192	173851	0.38088
474	25.6035			174102	0.17710	174114	0.37114
475	25.5126			174365	0.17235	174377	0.36141
476	25.6166			174628	0.16780	174640	0.35201
477	25.5789			174892	0.16350	174903	0.34312
478	25.6082			175155	0.15938	175167	0.33456
479	25.5481			175418	0.15540	175430	0.32619
480	25.5565			175681	0.15159	175693	0.31777
481	25.5638			175944	0.14796	175956	0.30929
482	25.5679			176207	0.14434	176219	0.30085
483	25.5709			176471	0.14066	176482	0.29260
484	25.5758			176734	0.13705	176746	0.28466
485	25.5749			176997	0.13365	177009	0.27703
486	25.5699			177260	0.13040	177272	0.26968
487	25.597			177523	0.12730	177535	0.26248
488	25.6251			177786	0.12432	177798	0.25543
489	25.5668			178050	0.12148	178061	0.24848
490	25.5772			178313	0.11875	178325	0.24151
491	25.5662			178576	0.11601	178588	0.23462
492	25.5471			178839	0.11323	178851	0.22794
493	25.5662			179102	0.11050	179114	0.22157
494	25.6016			179365	0.10793	179377	0.21548
495	25.5799			179629	0.10550	179640	0.20963
496	25.5541			179892	0.10316	179904	0.20404
497	25.5313			180155	0.10093	180167	0.19855
498	25.5606			180418	0.09879	180430	0.19302
499	25.5816			180681	0.09673	180693	0.18750
500	25.5409			180944	0.09463	180956	0.18207
501	25.564			181207	0.09249	181219	0.17684
502	25.5687			181471	0.09042	181482	0.17187
503	25.6034			181734	0.08850	181746	0.16716
504	25.55			181997	0.08667	182009	0.16264
505	25.5317			182260	0.08492	182272	0.15832
506	25.5272			182523	0.08324	182535	0.15409
507	25.5953			182786	0.08162	182798	0.14980
508	25.583			183050	0.08005	183061	0.14552
509	25.5911			183313	0.07845	183325	0.14136
510	25.5692			183576	0.07682	183588	0.13740
511	25.608			183839	0.07526	183851	0.13366
512	25.5686			184102	0.07382	184114	0.13009
513	25.5872			184365	0.07245	184377	0.12668
514	25.5688			184629	0.07112	184640	0.12344
515	25.5811			184892	0.06985	184904	0.12021
516	25.5796			185155	0.06865	185167	0.11695
517	25.5675			185418	0.06745	185430	0.11371
518	25.5713			185681	0.06621	185693	0.11058
519	25.5877			185944	0.06496	185956	0.10760
520	25.5677			186208	0.06379	186219	0.10482
521	25.5565			186471	0.06270	186483	0.10218
522	25.5846			186734	0.06165	186746	0.09965
523	25.5657			186997	0.06064	187009	0.09722
524	25.5801			187260	0.05968	187272	0.09478
525	25.6177			187523	0.05877	187535	0.09232
526	25.6261			187786	0.05785	187798	0.08988
527	25.6009			188050	0.05688	188061	0.08754
528	25.5528			188313	0.05591	188325	0.08534
529	25.584			188576	0.05499	188588	0.08327
530	25.5656			188839	0.05417	188851	0.08130
531	25.5796			189102	0.05338	189114	0.07943
532	25.5951			189365	0.05260	189377	0.07762
533	25.5974			189629	0.05186	189640	0.07581
534	25.5811			189892	0.05114	189904	0.07397
535	25.5587			190155	0.05041	190167	0.07214
536	25.5313			190418	0.04964	190430	0.07040
537	25.5857			190681	0.04885	190693	0.06878
538	25.5817			190944	0.04814	190956	0.06726
539	25.611			191208	0.04749	191219	0.06580
540	25.5137			191471	0.04686	191483	0.06442
541	25.5505			191734	0.04625	191746	0.06306
542	25.5618			191997	0.04567	192009	0.06169
543	25.5344			192260	0.04509	192272	0.06030
544	25.6054			192523	0.04449	192535	0.05893
545	25.5653			192787	0.04384	192798	0.05765
546	25.5536			193050	0.04321	193062	0.05644
547	25.5593			193313	0.04264	193325	0.05531
548	25.5557			193576	0.04211	193588	0.05423
549	25.5786			193839	0.04159	193851	0.05319
550	25.5689			194102	0.04109	194114	0.05216
551	25.5998			194365	0.04060	194377	0.05113
552	25.5639			194629	0.04012	194640	0.05006
553	25.6042			194892	0.03960	194904	0.04903
554	25.5444			195155	0.03905	195167	0.04807
555	25.5628			195418	0.03853	195430	0.04717
556	25.5567			195681	0.03806	195693	0.04632
557	25.5453			195944	0.03762	195956	0.04551
558	25.6078			196208	0.03718	196219	0.04471
559	25.577			196471	0.03674	196483	0.04393
560	25.5424			196734	0.03632	196746	0.04314
561	25.6009			196997	0.03590	197009	0.04233
562	25.5975			197260	0.03546	197272	0.04156
563	25.5646			197523	0.03499	197535	0.04082
564	25.5615			197787	0.03454	197798	0.04015
565	25.5794			198050	0.03414	198062	0.03952
566	25.5921			198313	0.03374	198325	0.03891
567	25.5625			198576	0.03336	198588	0.03832
568	25.5433			198839	0.03300	198851	0.03775
569	25.6101			199102	0.03265	199114	0.03713
570	25.5461			199366	0.03228	199377	0.03652
571	25.5512			199629	0.03187	199641	0.03594
572	25.6017			199892	0.03148	199904	0.03541
573	25.5833			200155	0.03111	200167	0.03493
574	25.5948			200418	0.03075	200430	0.03448
575	25.5725			200681	0.03041	200693	0.03404
576	25.566			200944	0.03008	200956	0.03363
577	25.5993			201208	0.02977	201219	0.03321
578	25.5867			201471	0.02946	201483	0.03278
579	25.5576			201734	0.02914	201746	0.03235
580	25.5584			201997	0.02881	202009	0.03196
581	25.6151			202260	0.02847	202272	0.03160
582	25.5645			202523	0.02815	202535	0.03128
583	25.5408			202787	0.02787	202798	0.03099
584	25.5233			203050	0.02760	203062	0.03072
585	25.6032			203313	0.02734	203325	0.03046
586	25.5659			203576	0.02709	203588	0.03019
587	25.5934			203839	0.02682	203851	0.02991
588	25.5827			204102	0.02656	204114	0.02964
589	25.5627			204366	0.02627	204377	0.02940
590	25.6005			204629	0.02598	204641	0.02919
591	25.5311			204892	0.02573	204904	0.02902
592	25.614			205155	0.02549	205167	0.02886
593	25.6358			205418	0.02525	205430	0.02870
594	25.5494			205681	0.02503	205693	0.02856
595	25.5794			205945	0.02483	205956	0.02842
596	25.5928			206208	0.02463	206220	0.02826
597	25.6263			206471	0.02441	206483	0.02811
598	25.5602			206734	0.02417	206746	0.02798
599	25.5795			206997	0.02393	207009	0.02788
600	25.5736			207260	0.02373	207272	0.02781
601	25.5138			207523	0.02352	207535	0.02773
602	25.5326			207787	0.02334	207798	0.02766
603	25.5955			208050	0.02316	208062	0.02759
604	25.5586			208313	0.02299	208325	0.02750
605	25.5892			208576	0.02284	208588	0.02740
606	25.5896			208839	0.02265	208851	0.02729
607	25.5592			209102	0.02243	209114	0.02721
608	25.5832			209366	0.02224	209377	0.02714
609	25.5903			209629	0.02207	209641	0.02707
610	25.5606			209892	0.02191	209904	0.02700
611	25.578			210155	0.02175	210167	0.02693
612	25.5173			210418	0.02161	210430	0.02684
613	25.5649			210681	0.02146	210693	0.02674
614	25.5646			210945	0.02130	210956	0.02662
615	25.599			211208	0.02113	211220	0.02650
616	25.5816			211471	0.02094	211483	0.02640
617	25.5957			211734	0.02077	211746	0.02629
618	25.5545			211997	0.02060	212009	0.02618
619	25.5765			212260	0.02045	212272	0.02608
620	25.5615			212524	0.02031	212535	0.02596
621	25.5949			212787	0.02016	212799	0.02582
622	25.6588			213050	0.02003	213062	0.02566
623	25.5694			213313	0.01988	213325	0.02549
624	25.6219			213576	0.01971	213588	0.02532
625	25.5623			213839	0.01953	213851	0.02514
626	25.5895			214102	0.01937	214114	0.02498
627	25.5338			214366	0.01922	214377	0.02482
628	25.5948			214629	0.01908	214641	0.02464
629	25.5375			214892	0.01894	214904	0.02445
630	25.56			215155	0.01880	215167	0.02426
631	25.5301			215418	0.01865	215430	0.02404
632	25.5511			215681	0.01850	215693	0.02380
633	25.582			215945	0.01834	215956	0.02357
634	25.5953			216208	0.01818	216220	0.02335
635	25.5536			216471	0.01801	216483	0.02312
636	25.5923			216734	0.01785	216746	0.02290
637	25.5631			216997	0.01769	217009	0.02268
638	25.5988			217260	0.01754	217272	0.02245
639	25.5512			217524	0.01740	217535	0.02220
640	25.584			217787	0.01725	217799	0.02194
641	25.5691			218050	0.01709	218062	0.02167
642	25.5582			218313	0.01692	218325	0.02140
643	25.5953			218576	0.01674	218588	0.02114
644	25.6242			218839	0.01657	218851	0.02088
645	25.5624			219103	0.01640	219114	0.02062
646	25.568			219366	0.01624	219378	0.02037
647	25.5718			219629	0.01608	219641	0.02011
648	25.5856			219892	0.01592	219904	0.01984
649	25.5951			220155	0.01578	220167	0.01955
650	25.5588			220418	0.01562	220430	0.01926
651	25.5915			220681	0.01545	220693	0.01897
652	25.6278			220945	0.01529	220956	0.01870
653	25.5741			221208	0.01513	221220	0.01842
654	25.6029			221471	0.01497	221483	0.01816
655	25.5825			221734	0.01481	221746	0.01790
656	25.5501			221997	0.01467	222009	0.01763
657	25.5645			222260	0.01453	222272	0.01736
658	25.5645			222524	0.01438	222535	0.01707
659	25.583			222787	0.01423	222799	0.01678
660	25.5718			223050	0.01408	223062	0.01650
661	25.563			223313	0.01392	223325	0.01623
662	25.5828			223576	0.01377	223588	0.01597
663	25.6337			223839	0.01363	223851	0.01571
664	25.5676			224103	0.01350	224114	0.01545
665	25.5939			224366	0.01338	224378	0.01519
666	25.6204			224629	0.01323	224641	0.01493
667	25.5562			224892	0.01309	224904	0.01466
668	25.589			225155	0.01295	225167	0.01439
669	25.5937			225418	0.01279	225430	0.01414
670	25.5718			225682	0.01264	225693	0.01390
671	25.5502			225945	0.01251	225957	0.01366
672	25.6096			226208	0.01238	226220	0.01343
673	25.5673			226471	0.01226	226483	0.01320
674	25.5771			226734	0.01215	226746	0.01296
675	25.5622			226997	0.01203	227009	0.01274
676	25.5689			227260	0.01191	227272	0.01251
677	25.5743			227524	0.01179	227535	0.01227
678	25.5569			227787	0.01166	227799	0.01205
679	25.5573			228050	0.01154	228062	0.01184
680	25.5891			228313	0.01142	228325	0.01164
681	25.6022			228576	0.01130	228588	0.01144
682	25.5834			228839	0.01118	228851	0.01125
683	25.5816			229103	0.01109	229114	0.01105
684	25.5668			229366	0.01100	229378	0.01085
685	25.5494			229629	0.01089	229641	0.01065
686	25.5974			229892	0.01076	229904	0.01045
687	25.5618			230155	0.01064	230167	0.01027
688	25.5591			230418	0.01053	230430	0.01009
689	25.5792			230682	0.01043	230693	9916.81
690	25.587			230945	0.01034	230957	9754.39
691	25.5544			231208	0.01024	231220	9595.04
692	25.6035			231471	0.01015	231483	9440.55
693	25.6138			231734	0.01005	231746	9276.11
694	25.6063			231997	9955.65	232009	9104.37
695	25.5942			232260	9859.72	232272	8948.56
696	25.6183			232524	9753.85	232536	8801.1
697	25.5516			232787	9664.06	232799	8650.61
698	25.627			233050	9578.29	233062	8504.22
699	25.5891			233313	9482.07	233325	8381.42
700	25.6223			233576	9393.48	233588	8267.95
701	25.5657			233839	9326.88	233851	8139.71
702	25.5538			234103	9257.75	234114	8008.02
703	25.6015			234366	9166.43	234378	7885.69
704	25.5513			234629	9080.65	234641	7762.6
705	25.5834			234892	8994.22	234904	7648.09
706	25.6109			235155	8917.45	235167	7557.15
707	25.5789			235418	8857.66	235430	7475.69
708	25.5346			235682	8804.34	235693	7384.75
709	25.6105			235945	8742.56	235957	7295.18
710	25.603			236208	8681.19	236220	7220.16
711	25.5883			236471	8612.51	236483	7133.15
712	25.5574			236734	8544.77	236746	7045.42
713	25.6295			236997	8480.63	237009	6974.73
714	25.5827			237261	8404.53	237272	6914.14
715	25.5825			237524	8344.97	237536	6861.48
716	25.5795			237787	8296.08	237799	6815.85
717	25.6016			238050	8249.78	238062	6770.52
718	25.5639			238313	8205.89	238325	6728.45
719	25.6			238576	8155.43	238588	6699.91
720	25.5784			238839	8095.54	238851	6666.38
721	25.5895			239103	8049.76	239115	6636.94
722	25.5785			239366	8007.45	239378	6618.35
723	25.6246			239629	7962.1	239641	6602.99
724	25.58			239892	7918.14	239904	6595.83
725	25.5648			240155	7887.84	240167	6585.35
726	25.5968			240418	7858.39	240430	6568.96
727	25.5841			240682	7823.16	240693	6563.15
728	25.5734			240945	7789.74	240957	6555.39
729	25.5464			241208	7752.43	241220	6532.11
730	25.5905			241471	7729.22	241483	6509.07
731	25.6124			241734	7707.44	241746	6485.4
732	25.5815			241997	7682.25	242009	6473.5
733	25.5442			242261	7667.31	242272	6467.2
734	25.574			242524	7668.42	242536	6445.58
735	25.5929			242787	7669.52	242799	6418.46
736	25.616			243050	7674.63	243062	6374.65
737	25.5814			243313	7681.48	243325	6322.81
738	25.6161			243576	7698.37	243588	6280.62
739	25.5669			243840	7728.77	243851	6234.83
740	25.5726			244103	7743.58	244115	6187.11
741	25.5606			244366	7770.39	244378	6134.01
742	25.5812			244629	7824.11	244641	6069.6
743	25.5858			244892	7878.26	244904	6009.45
744	25.563			245155	7928.31	245167	5963.17
745	25.5602			245418	7989.27	245430	5916.95
746	25.631			245682	8066.1	245694	5864.09
747	25.5762			245945	8146.94	245957	5820.74
748	25.6282			246208	8224.91	246220	5795.54
749	25.6237			246471	8303.48	246483	5788
750	25.5764			246734	8397.65	246746	5806.6
751	25.6146			246997	8504.16	247009	5840.06
752	25.5775			247261	8616.36	247273	5897.33
753	25.5726			247524	8750.69	247536	5995.81
754	25.639			247787	8887.05	247799	6124.85
755	25.6018			248050	9019.27	248062	6298.93
756	25.5744			248313	9167.57	248325	6515.18
757	25.5548			248576	9330.87	248588	6766.43
758	25.5763			248840	9483.11	248851	7076.39
759	25.5985			249103	9653.32	249115	7443.14
760	25.6062			249366	9846.16	249378	7870.16
761	25.5915			249629	0.01006	249641	8349
762	25.5727			249892	0.01029	249904	8875.09
763	25.6129			250000	0.01038	250000	9089.01
764	25.5734
765	25.5763
766	25.5851
767	25.554
768	25.5989
769	25.5978
770	25.5946
771	25.5963
772	25.5267
773	25.581
774	25.5936
775	25.6101
776	25.5472
777	25.5588
778	25.6293
779	25.5849
780	25.5921
781	25.597
782	25.5695
783	25.5692
784	25.564
785	25.5872
786	25.6106
787	25.5351
788	25.5627
789	25.5962
790	25.5519
791	25.5631
792	25.613
793	25.5502
794	25.5954
795	25.5328
796	25.5942
797	25.5888
798	25.5889
799	25.6001
800	25.5954
801	25.5965
802	25.6249
803	25.6075
804	25.6212
805	25.5622
806	25.5962
807	25.6023
808	25.5898
809	25.5774
810	25.5532
811	25.5374
812	25.5621
813	25.5953
814	25.5827
815	25.5755
816	25.5837
817	25.5603
818	25.5883
819	25.5479
820	25.563
821	25.5684
822	25.5724
823	25.5483
824	25.5738
825	25.5684
826	25.6445
827	25.5629
828	25.5686
829	25.6047
830	25.5645
831	25.5844
832	25.5691
833	25.567
834	25.5701
835	25.5908
836	25.6062
837	25.6049
838	25.5712
839	25.5538
840	25.571
841	25.5795
842	25.5312
843	25.6147
844	25.568
845	25.5768
846	25.6029
847	25.6008
848	25.6012
849	25.601
850	25.5537
851	25.5515
852	25.5592
853	25.6099
854	25.6146
855	25.5563
856	25.6137
857	25.5479
858	25.5621
859	25.5771
860	25.5498
861	25.601
862	25.5105
863	25.5852
864	25.5973
865	25.5797
866	25.574
867	25.5775
868	25.6076
869	25.6217
870	25.5655
871	25.6028
872	25.5923
873	25.6075
874	25.5778
875	25.5922
876	25.6022
877	25.5879
878	25.6111
879	25.5612
880	25.5908
881	25.6189
882	25.5952
883	25.5988
884	25.6617
885	25.6063
886	25.6369
887	25.59
888	25.6096
889	25.6298
890	25.6206
891	25.5955
892	25.62
893	25.6485
894	25.6182
895	25.6041
896	25.6084
897	25.6093
898	25.6374
899	25.6534
900	25.6241
901	25.6315
902	25.6795
903	25.5908
904	25.6282
905	25.6506
906	25.5887
907	25.6303
908	25.5939
909	25.5867
910	25.6241
911	25.6372
912	25.604
913	25.6462
914	25.5928
915	25.6149
916	25.6353
917	25.6233
918	25.5784
919	25.5921
920	25.5614
921	25.6553
922	25.5691
923	25.61
924	25.5904
925	25.593
926	25.6122
927	25.6033
928	25.5616
929	25.5711
930	25.5407
931	25.5666
932	25.5442
933	25.6221
934	25.5855
935	25.6113
936	25.5754
937	25.5963
938	25.5701
939	25.5891
940	25.5957
941	25.608
942	25.6451
943	25.616
944	25.5694
945	25.6551
946	25.5931
947	25.617
948	25.6029
949	25.5803
950	25.5436
951	25.5934
952	25.5634
953	25.6344
954	25.5639
955	25.6149
956	25.6111
957	25.5832
958	25.6002
959	25.593
960	25.5727
961	25.6199
962	25.5957
963	25.5997
964	25.5869
965	25.5733
966	25.6215
967	25.5746
968	25.57
969	25.5451
970	25.6145
971	25.5775
972	25.6349
973	25.6079
974	25.586
975	25.546
976	25.6153
977	25.5993
978	25.5739
979	25.6
980	25.538
981	25.5882
982	25.6096
983	25.6024
984	25.5745
985	25.5688
986	25.5768
987	25.5581
988	25.5591
989	25.5653
990	25.6044
991	25.5722
992	25.5824
993	25.6354
994	25.5714
995	25.5813
996	25.6024
997	25.6186
998	25.5831
999	25.5812
1000	25.5898
1001	25.5371
1002	25.6041
1003	25.6011
1004	25.6044
1005	25.5635
1006	25.5953
1007	25.5604
1008	25.5849
1009	25.5748
1010	25.5809
1011	25.5914
1012	25.5667
1013	25.6224
1014	25.555
1015	25.5719
1016	25.5783
1017	25.587
1018	25.6158
1019	25.5959
1020	25.606
1021	25.6477
1022	25.6113
1023	25.5938
1024	25.5861
1025	25.5934
1026	25.6097
1027	25.5685
1028	25.6032
1029	25.6217
1030	25.5878
1031	25.6413
1032	25.5951
1033	25.5608
1034	25.5722
1035	25.5682
1036	25.599
1037	25.5938
1038	25.6084
1039	25.5736
1040	25.6534
1041	25.6166
1042	25.5561
1043	25.6607
1044	25.6197
1045	25.6134
1046	25.6176
1047	25.6028
1048	25.5453
1049	25.6035
1050	25.5761
1051	25.5855
1052	25.545
1053	25.7719
1054	25.6949
1055	25.6461
1056	25.6376
1057	25.6604
1058	25.6152
1059	25.6297
1060	25.6507
1061	25.6657
1062	25.6508
1063	25.6937
1064	25.6317
1065	25.6844
1066	25.6718
1067	25.7469
1068	25.709
1069	25.684
1070	25.6968
1071	25.6962
1072	25.6839
1073	25.7166
1074	25.7255
1075	25.7296
1076	25.7624
1077	25.7484
1078	25.6999
1079	25.7395
1080	25.7705
1081	25.7781
1082	25.7589
1083	25.7845
1084	25.7887
1085	25.7606
1086	25.8051
1087	25.8123
1088	25.8495
1089	25.8301
1090	25.8443
1091	25.8899
1092	25.8972
1093	25.8712
1094	25.8904
1095	25.9268
1096	25.9572
1097	25.925
1098	25.9031
1099	25.9299
1100	25.9459
1101	25.9697
1102	26.0051
1103	25.9934
1104	25.9375
1105	26.0365
1106	26.0476
1107	26.016
1108	26.076
1109	26.0518
1110	26.0546
1111	26.0927
1112	26.0734
1113	26.047
1114	26.1077
1115	26.1203
1116	26.1098
1117	26.1877
1118	26.173
1119	26.13
1120	26.186
1121	26.1395
1122	26.2212
1123	26.2012
1124	26.255
1125	26.2644
1126	26.2313
1127	26.2857
1128	26.2609
1129	26.2697
1130	26.2943
1131	26.358
1132	26.3588
1133	26.4288
1134	26.4664
1135	26.419
1136	26.461
1137	26.5519
1138	26.4985
1139	26.6098
1140	26.6089
1141	26.6941
1142	26.7301
1143	26.7911
1144	26.817
1145	26.8762
1146	26.9352
1147	26.9774
1148	27.0951
1149	27.074
1150	27.1287
1151	27.181
1152	27.2758
1153	27.3947
1154	27.5036
1155	27.572
1156	27.6517
1157	27.7003
1158	27.8213
1159	27.8382
1160	28.0084
1161	28.0429
1162	28.129
1163	28.2448
1164	28.3557
1165	28.4415
1166	28.482
1167	28.6181
1168	28.7034
1169	28.7887
1170	28.9045
1171	28.9386
1172	29.0344
1173	29.1565
1174	29.1528
1175	29.1823
1176	29.2818
1177	29.3665
1178	29.3889
1179	29.5457
1180	29.5509
1181	29.6306
1182	29.6509
1183	29.6214
1184	29.7122
1185	29.7412
1186	29.8729
1187	29.8752
1188	29.9006
1189	29.8752
1190	29.9831
1191	30.0318
1192	30.0531
1193	30.0793
1194	30.1499
1195	30.1546
1196	30.1837
1197	30.2541
1198	30.2684
1199	30.2754
1200	30.3152
1201	30.3639
1202	30.4437
1203	30.4762
1204	30.4638
1205	30.5005
1206	30.5339
1207	30.5822
1208	30.6087
1209	30.7034
1210	30.6863
1211	30.726
1212	30.7429
1213	30.7819
1214	30.8869
1215	30.9164
1216	30.8863
1217	30.9221
1218	30.971
1219	30.9658
1220	30.9652
1221	31.0975
1222	31.002
1223	31.0582
1224	31.059
1225	31.0898
1226	31.0339
1227	31.0709
1228	31.1001
1229	31.1167
1230	31.025
1231	31.0432
1232	31.0855
1233	30.9773
1234	31.0072
1235	31.0151
1236	30.9695
1237	30.9362
1238	30.9371
1239	30.9519
1240	30.8511
1241	30.7778
1242	30.7413
1243	30.6767
1244	30.6702
1245	30.5886
1246	30.542
1247	30.5687
1248	30.4708
1249	30.4296
1250	30.3391
1251	30.3205
1252	30.2477
1253	30.2287
1254	30.1583
1255	30.0936
1256	30.0401
1257	30.0089
1258	29.9048
1259	29.8571
1260	29.7836
1261	29.7345
1262	29.6961
1263	29.6132
1264	29.546
1265	29.5145
1266	29.4321
1267	29.3735
1268	29.2733
1269	29.1867
1270	29.202
1271	29.1894
1272	29.0729
1273	29.0188
1274	28.9472
1275	28.868
1276	28.8578
1277	28.7975
1278	28.7464
1279	28.689
1280	28.6794
1281	28.5567
1282	28.5369
1283	28.3961
1284	28.4168
1285	28.3386
1286	28.29
1287	28.2478
1288	28.2808
1289	28.1752
1290	28.1312
1291	28.0546
1292	28.021
1293	27.9866
1294	27.9197
1295	27.8554
1296	27.8737
1297	27.804
1298	27.7906
1299	27.7441
1300	27.7066
1301	27.6817
1302	27.5992
1303	27.5679
1304	27.536
1305	27.4985
1306	27.4597
1307	27.5065
1308	27.4208
1309	27.3562
1310	27.3492
1311	27.3269
1312	27.2424
1313	27.2229
1314	27.1651
1315	27.1496
1316	27.1004
1317	27.1149
1318	27.0722
1319	27.0433
1320	27.0109
1321	26.9996
1322	26.9246
1323	26.9374
1324	26.8871
1325	26.8813
1326	26.8088
1327	26.8549
1328	26.8156
1329	26.7508
1330	26.7286
1331	26.6659
1332	26.6626
1333	26.6268
1334	26.5968
1335	26.6102
1336	26.6061
1337	26.5601
1338	26.5759
1339	26.5082
1340	26.486
1341	26.4806
1342	26.4504
1343	26.4222
1344	26.4067
1345	26.4198
1346	26.341
1347	26.3337
1348	26.3739
1349	26.312
1350	26.2921
1351	26.2562
1352	26.2561
1353	26.2471
1354	26.2193
1355	26.1534
1356	26.1408
1357	26.1088
1358	26.1246
1359	26.1457
1360	26.0818
1361	26.0746
1362	26.004
1363	26.0696
1364	26.048
1365	26.044
1366	26.0117
1367	25.9741
1368	26.0153
1369	25.9752
1370	25.9712
1371	25.9472
1372	25.9401
1373	25.9261
1374	25.899
1375	25.9206
1376	25.8997
1377	25.8847
1378	25.8727
1379	25.8276
1380	25.8385
1381	25.8185
1382	25.8438
1383	25.8287
1384	25.7818
1385	25.7682
1386	25.7819
1387	25.7863
1388	25.7903
1389	25.8098
1390	25.7432
1391	25.6893
1392	25.6819
1393	25.7112
1394	25.6913
1395	25.7152
1396	25.6859
1397	25.6799
1398	25.6451
1399	25.6745
1400	25.6959
1401	25.6166
1402	25.6455
1403	25.6628
1404	25.6312
1405	25.6071
1406	25.606
1407	25.587
1408	25.6153
1409	25.6145
1410	25.6376
1411	25.6135
1412	25.5822
1413	25.5518
1414	25.5899
1415	25.5502
1416	25.5784
1417	25.5833
1418	25.5841
1419	25.5603
1420	25.5547
1421	25.5573
1422	25.542
1423	25.5666
1424	25.5614
1425	25.5406
1426	25.5409
1427	25.5248
1428	25.5222
1429	25.5181
1430	25.5262
1431	25.4946
1432	25.5634
1433	25.4693
1434	25.4971
1435	25.4437
1436	25.4926
1437	25.4742
1438	25.4903
1439	25.4895
1440	25.4827
1441	25.4718
1442	25.4817
1443	25.4327
1444	25.492
1445	25.4744
1446	25.5075
1447	25.4317
1448	25.4789
1449	25.4013
1450	25.4405
1451	25.4505
1452	25.3939
1453	25.4249
1454	25.422
1455	25.4588
1456	25.4273
1457	25.4084
1458	25.44
1459	25.4264
1460	25.4293
1461	25.4381
1462	25.4057
1463	25.3822
1464	25.4243
1465	25.392
1466	25.4192
1467	25.3741
1468	25.3582
1469	25.4255
1470	25.371
1471	25.3978
1472	25.4084
1473	25.4067
1474	25.4337
1475	25.4021
1476	25.4012
1477	25.3479
1478	25.3724
1479	25.3663
1480	25.3881
1481	25.3575
1482	25.3882
1483	25.3696
1484	25.3831
1485	25.3384
1486	25.4035
1487	25.3697
1488	25.382
1489	25.3458
1490	25.4046
1491	25.4004
1492	25.3491
1493	25.3974
1494	25.3724
1495	25.324
1496	25.3741
1497	25.3535
1498	25.3802
1499	25.3086
1500	25.3619
1501	25.366
1502	25.3182
1503	25.3477
1504	25.3468
1505	25.3609
1506	25.3628
1507	25.3236
1508	25.3611
1509	25.3656
1510	25.3699
1511	25.368
1512	25.3044
1513	25.3721
1514	25.338
1515	25.3345
1516	25.4049
1517	25.3164
1518	25.3178
1519	25.2981
1520	25.3335
1521	25.3805
1522	25.3422
1523	25.2968
1524	25.3302
1525	25.3314
1526	25.2784
1527	25.3437
1528	25.3433
1529	25.334
1530	25.3036
1531	25.3065
1532	25.3294
1533	25.3484
1534	25.2922
1535	25.32
1536	25.3317
1537	25.3767
1538	25.3362
1539	25.3589
1540	25.3252
1541	25.3419
1542	25.3084
1543	25.3674
1544	25.3451
1545	25.312
1546	25.3687
1547	25.3487
1548	25.3127
1549	25.3333
1550	25.3536
1551	25.319
1552	25.3052
1553	25.3132
1554	25.2934
1555	25.3248
1556	25.2712
1557	25.3188
1558	25.2929
1559	25.3365
1560	25.3482
1561	25.3439
1562	25.3131
1563	25.3031
1564	25.3582
1565	25.2994
1566	25.2978
1567	25.3347
1568	25.3099
1569	25.3327
1570	25.3611
1571	25.3658
1572	25.3418
1573	25.3246
1574	25.3394
1575	25.3168
1576	25.3337
1577	25.3369
1578	25.3162
1579	25.3489
1580	25.313
1581	25.3138
1582	25.3217
1583	25.2971
1584	25.3237
1585	25.3133
1586	25.3312
1587	25.33
1588	25.3159
1589	25.3314
1590	25.3129
1591	25.3425
1592	25.3226
1593	25.3055
1594	25.342
1595	25.3192
1596	25.3084
1597	25.3216
1598	25.3857
1599	25.3435
1600	25.3028
1601	25.3735
1602	25.3534
1603	25.358
1604	25.3961
1605	25.3762
1606	25.3522
1607	25.3121
1608	25.3361
1609	25.338
1610	25.3346
1611	25.348
1612	25.3211
1613	25.2743
1614	25.308
1615	25.3155
1616	25.3395
1617	25.2752
1618	25.3649
1619	25.3406
1620	25.3051
1621	25.3542
1622	25.3286
1623	25.3375
1624	25.3369
1625	25.3466
1626	25.3587
1627	25.3441
1628	25.3563
1629	25.3928
1630	25.3369
1631	25.3532
1632	25.3861
1633	25.322
1634	25.3589
1635	25.3509
1636	25.3418
1637	25.3278
1638	25.3202
1639	25.3616
1640	25.3646
1641	25.3788
1642	25.3256
1643	25.3667
1644	25.3805
1645	25.3526
1646	25.3629
1647	25.3509
1648	25.3387
1649	25.3712
1650	25.3712
1651	25.3836
1652	25.3573
1653	25.3539
1654	25.3551
1655	25.3633
1656	25.3835
1657	25.3557
1658	25.3432
1659	25.407
1660	25.3773
1661	25.4124
1662	25.3897
1663	25.3905
1664	25.3927
1665	25.4312
1666	25.4159
1667	25.376
1668	25.4255
1669	25.3906
1670	25.4062
1671	25.4011
1672	25.392
1673	25.3712
1674	25.4077
1675	25.4369
1676	25.3574
1677	25.4222
1678	25.4129
1679	25.416
1680	25.3929
1681	25.4265
1682	25.3741
1683	25.4304
1684	25.3934
1685	25.4156
1686	25.3813
1687	25.3994
1688	25.426
1689	25.3955
1690	25.4032
1691	25.4274
1692	25.4351
1693	25.4475
1694	25.4567
1695	25.3954
1696	25.4526
1697	25.3952
1698	25.4142
1699	25.4164
1700	25.3868
1701	25.4244
1702	25.4135
1703	25.463
1704	25.4182
1705	25.3742
1706	25.379
1707	25.4132
1708	25.4262
1709	25.419
1710	25.3899
1711	25.3914
1712	25.4141
1713	25.3856
1714	25.3971
1715	25.4086
1716	25.4239
1717	25.3673
1718	25.3946
1719	25.3519
1720	25.3826
1721	25.3709
1722	25.3663
1723	25.3166
1724	25.3374
1725	25.3622
1726	25.3827
1727	25.4262
1728	25.3993
1729	25.3197
1730	25.4086
1731	25.3519
1732	25.4038
1733	25.3909
1734	25.3383
1735	25.3456
1736	25.4184
1737	25.315
1738	25.3433
1739	25.3832
1740	25.3409
1741	25.3511
1742	25.3579
1743	25.3697
1744	25.3826
1745	25.3776
1746	25.3648
1747	25.4242
1748	25.3748
1749	25.3879
1750	25.3448
1751	25.3696
1752	25.3633
1753	25.3945
1754	25.3956
1755	25.4318
1756	25.366
1757	25.3421
1758	25.4002
1759	25.3734
1760	25.3629
1761	25.4216
1762	25.41
1763	25.3501
1764	25.3318
1765	25.3455
1766	25.4168
1767	25.3967
1768	25.3649
1769	25.4306
1770	25.3657
1771	25.3771
1772	25.3557
1773	25.3826
1774	25.3915
1775	25.4024
1776	25.4017
1777	25.3601
1778	25.4232
1779	25.3286
1780	25.4149
1781	25.3536
1782	25.4063
1783	25.4029
1784	25.3761
1785	25.3663
1786	25.4112
1787	25.3874
1788	25.4445
1789	25.4505
1790	25.4002
1791	25.3834
1792	25.4359
1793	25.4328
1794	25.354
1795	25.4108
1796	25.3816
1797	25.4542
1798	25.4234
1799	25.4303
1800	25.4443
1801	25.4066
1802	25.4347
1803	25.3853
1804	25.41
1805	25.4006
1806	25.4484
1807	25.3818
1808	25.4377
1809	25.3836
1810	25.4169
1811	25.4235
1812	25.4516
1813	25.4068
1814	25.4411
1815	25.4324
1816	25.4198
1817	25.3592
1818	25.4056
1819	25.4035
1820	25.3865
1821	25.4115
1822	25.3792
1823	25.3788
1824	25.4411
1825	25.4588
1826	25.4223
1827	25.3967
1828	25.4257
1829	25.4042
1830	25.3789
1831	25.3916
1832	25.4064
1833	25.4114
1834	25.4005
1835	25.392
1836	25.3826
1837	25.4111
1838	25.375
1839	25.3913
1840	25.3925
1841	25.3989
1842	25.4362
1843	25.4217
1844	25.3997
1845	25.4221
1846	25.4132
1847	25.3531
1848	25.4087
1849	25.4062
1850	25.4217
1851	25.3754
1852	25.4265
1853	25.4306
1854	25.3728
1855	25.426
1856	25.3899
1857	25.4449
1858	25.406
1859	25.3942
1860	25.382
1861	25.4002
1862	25.4035
1863	25.4311
1864	25.3754
1865	25.3911
1866	25.3935
1867	25.3923
1868	25.4133
1869	25.402
1870	25.4104
1871	25.3709
1872	25.4369
1873	25.4264
1874	25.4366
1875	25.4431
1876	25.3984
1877	25.3996
1878	25.3955
1879	25.3602
1880	25.4227
1881	25.3928
1882	25.3892
1883	25.3772
1884	25.404
1885	25.4301
1886	25.4178
1887	25.4034
1888	25.4534
1889	25.4169
1890	25.4441
1891	25.4739
1892	25.4168
1893	25.4343
1894	25.4105
1895	25.4018
1896	25.4416
1897	25.4496
1898	25.3701
1899	25.398
1900	25.376
1901	25.372
1902	25.4502
1903	25.4325
1904	25.4184
1905	25.3932
1906	25.3902
1907	25.4638
1908	25.4391
1909	25.4149
1910	25.415
1911	25.435
1912	25.4301
1913	25.4119
1914	25.3956
1915	25.4046
1916	25.414
1917	25.4346
1918	25.4433
1919	25.4083
1920	25.4044
1921	25.3934
1922	25.4111
1923	25.4202
1924	25.4501
1925	25.4161
1926	25.4533
1927	25.4214
1928	25.4085
1929	25.3834
1930	25.4529
1931	25.4472
1932	25.4295
1933	25.4084
1934	25.4139
1935	25.4549
1936	25.4652
1937	25.4398
1938	25.4217
1939	25.4161
1940	25.4335
1941	25.457
1942	25.4707
1943	25.4232
1944	25.4427
1945	25.441
1946	25.4244
1947	25.496
1948	25.4683
1949	25.448
1950	25.4436
1951	25.4203
1952	25.4547
1953	25.486
1954	25.4554
1955	25.4328
1956	25.4793
1957	25.4437
1958	25.4587
1959	25.4465
1960	25.4744
1961	25.4694
1962	25.462
1963	25.4427
1964	25.4762
1965	25.4296
1966	25.4547
1967	25.4883
1968	25.4493
1969	25.506
1970	25.5013
1971	25.4499
1972	25.4994
1973	25.4833
1974	25.4784
1975	25.425
1976	25.4473
1977	25.4593
1978	25.4615
1979	25.4883
1980	25.4996
1981	25.4368
1982	25.4879
1983	25.4998
1984	25.507
1985	25.4489
1986	25.4616
1987	25.4706
1988	25.4827
1989	25.447
1990	25.4667
1991	25.4866
1992	25.4573
1993	25.4785
1994	25.4791
1995	25.4963
1996	25.4486
1997	25.4345
1998	25.4721
[truncated: 502 more rows]

## Sheet: Supplementary Figure 4
Supplementary Figure 4a									Supplementary Figure 4b
Supplementary Figure 4a.
													Actin
						Actin
													TRIM25
									Data for the different biological replicates represented in the bar plots provided in Supplementary Figure 4b.
									Line	fc_mono-non	replicate
									WT	1.92177	1
									m9	-	1
									E3-dead	0.163522	1
									WT	2.24638	2
									m9	0.645749	2
									E3-dead	0.108029	2
									WT	1.46369	3
									m9	0.861538	3
									E3-dead	0.125495	3
									WT	1.46018	4
									m9	0.715405	4
									E3-dead	0.239362	4
									WT	1.2243	5
									m9	0.629956	5
									E3-dead	0.235088	5
									WT	1.41085	6
									m9	0.959459	6
									E3-dead	0.184783	6

## Sheet: Supplementary Figure 5
Supplementary Figure 5b						Supplementary Figure 5c												Supplementary Figure 5d									18hpi
timepoint	mean_intensity_scaled	standard_dev_scaled	Line	Virus														9hpi
0	37.2208	21.7662	Parental	Scarlet
0.25	25.2417	16.5099	Parental	Scarlet
0.5	20.5356	16.4766	Parental	Scarlet
0.75	29.9478	24.4423	Parental	Scarlet
1	19.68	15.6282	Parental	Scarlet
1.25	11.5513	14.8573	Parental	Scarlet
1.5	23.9582	16.7673	Parental	Scarlet
1.75	18.3965	12.0856	Parental	Scarlet
2	19.2522	15.3803	Parental	Scarlet
2.25	31.6591	5.54526	Parental	Scarlet
2.5	35.9374	13.583	Parental	Scarlet
2.75	34.2261	15.1138	Parental	Scarlet																																Actin
3	29.52	15.2944	Parental	Scarlet
3.25	34.2261	17.2324	Parental	Scarlet																						Actin
3.5	32.9426	18.0358	Parental	Scarlet										Actin
3.75	32.5148	20.4499	Parental	Scarlet
4	36.3652	17.8891	Parental	Scarlet
4.25	39.36	20.9591	Parental	Scarlet
4.5	38.5043	16.4766	Parental	Scarlet
4.75	28.2365	11.1301	Parental	Scarlet
5	47.9165	14.9384	Parental	Scarlet
5.25	47.4887	25.708	Parental	Scarlet
5.5	50.9113	21.9871	Parental	Scarlet
5.75	49.6278	18.8399	Parental	Scarlet
6	47.0608	18.4154	Parental	Scarlet
6.25	61.1791	14.3765	Parental	Scarlet																																TRIM25
6.5	62.4626	15.7123	Parental	Scarlet
6.75	69.7356	15.6914	Parental	Scarlet
7	64.6017	17.2897	Parental	Scarlet
7.25	59.04	14.7013	Parental	Scarlet																						TRIM25
7.5	69.3078	14.5209	Parental	Scarlet
7.75	70.1634	17.2324	Parental	Scarlet										TRIM25																						Capsid
8	83.8539	22.2404	Parental	Scarlet
8.25	83.426	27.7777	Parental	Scarlet
8.5	97.1165	10.0625	Parental	Scarlet
8.75	115.513	23.5265	Parental	Scarlet
9	114.229	30.4485	Parental	Scarlet
9.25	138.616	33.469	Parental	Scarlet
9.5	151.45	20.1469	Parental	Scarlet
9.75	158.723	46.5297	Parental	Scarlet
10	181.398	44.0939	Parental	Scarlet
10.25	202.789	46.2052	Parental	Scarlet
10.5	218.191	47.2766	Parental	Scarlet
10.75	239.582	50.3455	Parental	Scarlet
11	268.247	57.5994	Parental	Scarlet
11.25	284.504	47.2603	Parental	Scarlet
11.5	335.843	54.7049	Parental	Scarlet										Capsid
11.75	360.229	79.4789	Parental	Scarlet
12	391.033	75.9171	Parental	Scarlet
12.25	420.553	83.9424	Parental	Scarlet		Data for the different biological replicates represented in the bar plots provided in Supplementary Figure 5c.
12.5	464.619	101.191	Parental	Scarlet			Line	fc_capsid	replicate
12.75	509.968	102.172	Parental	Scarlet			CysDM-18hpi	1.32673	1																	Capsid
13	544.194	110.337	Parental	Scarlet			D3-18hpi	1.62994	1
13.25	594.678	114.311	Parental	Scarlet			D9-18hpi	1.81703	1
13.5	642.167	146.972	Parental	Scarlet			WT-18hpi	1	1
13.75	682.81	147.576	Parental	Scarlet			CysDM-18hpi	2.85818	2
14	749.123	159.939	Parental	Scarlet			D3-18hpi	4.32385	2
14.25	796.612	159.165	Parental	Scarlet			D9-18hpi	6.23136	2
14.5	852.657	173.913	Parental	Scarlet			WT-18hpi	1	2
14.75	920.253	196.849	Parental	Scarlet			CysDM-18hpi	3.4702	3
15	993.839	189.478	Parental	Scarlet			D3-18hpi	1.77397	3
15.25	1043.89	206.398	Parental	Scarlet			D9-18hpi	2.82486	3
15.5	1127.75	217.515	Parental	Scarlet			WT-18hpi	1	3
15.75	1214.17	236.322	Parental	Scarlet
16	1300.59	244.423	Parental	Scarlet
16.25	1356.64	252.58	Parental	Scarlet
16.5	1429.37	251.836	Parental	Scarlet
16.75	1532.47	272.832	Parental	Scarlet
17	1622.32	276.522	Parental	Scarlet
17.25	1700.61	293.392	Parental	Scarlet
17.5	1786.6	287.733	Parental	Scarlet
17.75	1887.57	298.318	Parental	Scarlet
18	1958.16	287.657	Parental	Scarlet
18.25	2073.67	318.552	Parental	Scarlet
18.5	2130.57	308.137	Parental	Scarlet
18.75	2246.09	321.442	Parental	Scarlet
19	2365.02	317.638	Parental	Scarlet
19.25	2461.71	325.139	Parental	Scarlet
19.5	2522.46	319.553	Parental	Scarlet
19.75	2625.99	301.553	Parental	Scarlet
20	2719.26	287.516	Parental	Scarlet
20.25	2844.61	322.9	Parental	Scarlet
20.5	2949	295.619	Parental	Scarlet
20.75	3049.54	283.715	Parental	Scarlet
21	3166.34	290.403	Parental	Scarlet
21.25	3251.9	259.552	Parental	Scarlet
21.5	3327.2	265.555	Parental	Scarlet
21.75	3432.02	236.199	Parental	Scarlet
22	3515.02	268.811	Parental	Scarlet
22.25	3597.16	225.06	Parental	Scarlet
22.5	3757.59	215.865	Parental	Scarlet
22.75	3788.83	232.136	Parental	Scarlet
23	3877.81	190.098	Parental	Scarlet
23.25	3936.85	191.679	Parental	Scarlet
23.5	4010.44	134.873	Parental	Scarlet
23.75	4066.91	187.733	Parental	Scarlet
24	4160.61	182.845	Parental	Scarlet
24.25	4265.85	141.536	Parental	Scarlet
24.5	4318.05	181.398	Parental	Scarlet
24.75	4380.08	157.199	Parental	Scarlet
25	4427.57	151.014	Parental	Scarlet
25.25	4526.4	132.169	Parental	Scarlet
25.5	4597.42	168.131	Parental	Scarlet
25.75	4694.96	154.163	Parental	Scarlet
26	4732.61	121.974	Parental	Scarlet
26.25	4768.12	161.476	Parental	Scarlet
26.5	4894.75	165.893	Parental	Scarlet
26.75	4914.86	165.226	Parental	Scarlet
27	4982.03	194.943	Parental	Scarlet
27.25	5022.25	239.769	Parental	Scarlet
27.5	5064.6	222.334	Parental	Scarlet
27.75	5089.84	199.988	Parental	Scarlet
28	5148.88	241.22	Parental	Scarlet
28.25	5215.62	231.962	Parental	Scarlet
28.5	5237.02	210.699	Parental	Scarlet
28.75	5304.61	229.921	Parental	Scarlet
29	5313.17	201.825	Parental	Scarlet
0	35.0817	16.6885	KO	Scarlet
0.25	18.3965	21.5634	KO	Scarlet
0.5	29.9478	16.7673	KO	Scarlet
0.75	19.2522	17.0852	KO	Scarlet
1	35.5095	18.8923	KO	Scarlet
1.25	17.113	25.9588	KO	Scarlet
1.5	30.3756	13.2308	KO	Scarlet
1.75	21.8191	17.6915	KO	Scarlet
2	43.6382	15.5719	KO	Scarlet
2.25	29.0922	20.0595	KO	Scarlet
2.5	20.5356	6.88786	KO	Scarlet
2.75	32.5148	16.9237	KO	Scarlet
3	57.7565	13.9421	KO	Scarlet
3.25	36.793	9.55882	KO	Scarlet
3.5	31.6591	13.6476	KO	Scarlet
3.75	53.4782	19.9772	KO	Scarlet
4	38.5043	11.011	KO	Scarlet
4.25	41.0713	11.9301	KO	Scarlet
4.5	46.2052	23.694	KO	Scarlet
4.75	55.1895	19.5325	KO	Scarlet
5	52.1947	19.8614	KO	Scarlet
5.25	46.633	5.48552	KO	Scarlet
5.5	57.3287	16.6885	KO	Scarlet
5.75	53.0504	13.7438	KO	Scarlet
6	62.0347	16.2686	KO	Scarlet
6.25	55.1895	21.5838	KO	Scarlet
6.5	77.4365	19.3063	KO	Scarlet
6.75	70.1634	20.3853	KO	Scarlet
7	82.1426	13.6797	KO	Scarlet
7.25	92.8382	12.9286	KO	Scarlet
7.5	90.6991	18.7698	KO	Scarlet
7.75	107.812	18.2957	KO	Scarlet
8	108.668	15.7123	KO	Scarlet
8.25	135.193	11.7819	KO	Scarlet
8.5	146.744	13.9106	KO	Scarlet
8.75	173.697	17.3087	KO	Scarlet
9	198.511	16.6093	KO	Scarlet
9.25	213.913	24.0071	KO	Scarlet
9.5	248.567	38.6722	KO	Scarlet
9.75	271.669	39.7478	KO	Scarlet
10	306.751	30.4051	KO	Scarlet
10.25	336.699	62.0421	KO	Scarlet
10.5	384.188	57.0226	KO	Scarlet
10.75	425.259	58.212	KO	Scarlet
11	479.593	64.2542	KO	Scarlet
11.25	510.824	76.5968	KO	Scarlet
11.5	577.993	92.6442	KO	Scarlet
11.75	631.899	92.345	KO	Scarlet
12	697.784	102.773	KO	Scarlet
12.25	750.834	124.985	KO	Scarlet
12.5	822.709	127.779	KO	Scarlet
12.75	909.985	127.779	KO	Scarlet
13	969.881	147.088	KO	Scarlet
13.25	1055.02	157.109	KO	Scarlet
13.5	1141.01	158.56	KO	Scarlet
13.75	1237.27	171.445	KO	Scarlet
14	1347.22	201.184	KO	Scarlet
14.25	1476.85	199.614	KO	Scarlet
14.5	1576.97	219.967	KO	Scarlet
14.75	1677.93	245.681	KO	Scarlet
15	1819.12	220.386	KO	Scarlet
15.25	1900.83	255.402	KO	Scarlet
15.5	2033.46	254.998	KO	Scarlet
15.75	2195.6	301.088	KO	Scarlet
16	2320.1	290.438	KO	Scarlet
16.25	2421.49	288.161	KO	Scarlet
16.5	2589.2	273.723	KO	Scarlet
16.75	2694.45	276.749	KO	Scarlet
17	2864.72	279.777	KO	Scarlet
17.25	2986.22	285.048	KO	Scarlet
17.5	3131.68	312.364	KO	Scarlet
17.75	3282.71	287.217	KO	Scarlet
18	3399.93	311.932	KO	Scarlet
18.25	3553.95	269.541	KO	Scarlet
18.5	3671.17	293.359	KO	Scarlet
18.75	3781.55	251.789	KO	Scarlet
19	3962.09	269.502	KO	Scarlet
19.25	4088.73	263.102	KO	Scarlet
19.5	4202.96	276.811	KO	Scarlet
19.75	4307.78	248.777	KO	Scarlet
20	4468.64	258.57	KO	Scarlet
20.25	4609.82	212.313	KO	Scarlet
20.5	4698.81	222.066	KO	Scarlet
20.75	4817.32	289.935	KO	Scarlet
21	4946.09	240.333	KO	Scarlet
21.25	5039.79	231.895	KO	Scarlet
21.5	5134.77	240.898	KO	Scarlet
21.75	5248.99	238.539	KO	Scarlet
22	5367.93	272.157	KO	Scarlet
22.25	5433.82	299.885	KO	Scarlet
22.5	5560.45	244.265	KO	Scarlet
22.75	5613.5	302.463	KO	Scarlet
23	5721.31	276.867	KO	Scarlet
23.25	5736.72	301.302	KO	Scarlet
23.5	5823.14	296.742	KO	Scarlet
23.75	5937.37	341.951	KO	Scarlet
24	6019.94	295.521	KO	Scarlet
24.25	6110.21	346.984	KO	Scarlet
24.5	6138.02	375.058	KO	Scarlet
24.75	6192.35	361.956	KO	Scarlet
25	6242.83	380.1	KO	Scarlet
25.25	6290.32	380.075	KO	Scarlet
25.5	6394.28	429.801	KO	Scarlet
25.75	6472.58	422.982	KO	Scarlet
26	6509.37	427.172	KO	Scarlet
26.25	6561.56	452.924	KO	Scarlet
26.5	6625.74	442.147	KO	Scarlet
26.75	6658.68	455.039	KO	Scarlet
27	6725.85	480.953	KO	Scarlet
27.25	6786.17	516.688	KO	Scarlet
27.5	6818.26	462.335	KO	Scarlet
27.75	6826.39	487.926	KO	Scarlet
28	6841.36	487.698	KO	Scarlet
28.25	6869.17	526.295	KO	Scarlet
28.5	6924.79	480.238	KO	Scarlet
28.75	6976.56	512.742	KO	Scarlet
29	6970.14	529.554	KO	Scarlet
0	52.6226	15.1211	WT	Scarlet
0.25	15.4017	11.1301	WT	Scarlet
0.5	20.5356	13.3876	WT	Scarlet
0.75	15.4017	10.769	WT	Scarlet
1	7.27304	12.619	WT	Scarlet
1.25	14.1183	10.3636	WT	Scarlet
1.5	25.2417	11.2965	WT	Scarlet
1.75	12.8348	8.89219	WT	Scarlet
2	22.2469	10.4795	WT	Scarlet
2.25	25.2417	16.982	WT	Scarlet
2.5	26.0974	12.3018	WT	Scarlet
2.75	18.8243	13.3547	WT	Scarlet
3	23.9582	15.2008	WT	Scarlet
3.25	23.9582	13.8394	WT	Scarlet
3.5	18.3965	8.65436	WT	Scarlet
3.75	28.6643	14.3765	WT	Scarlet
4	29.0922	14.3994	WT	Scarlet
4.25	16.2574	8.69234	WT	Scarlet
4.5	41.0713	10.5214	WT	Scarlet
4.75	35.9374	17.5607	WT	Scarlet
5	32.0869	15.8029	WT	Scarlet
5.25	28.2365	12.9879	WT	Scarlet
5.5	31.6591	16.7673	WT	Scarlet
5.75	41.4991	12.619	WT	Scarlet
6	47.4887	22.598	WT	Scarlet
6.25	43.6382	12.7833	WT	Scarlet
6.5	47.4887	15.1211	WT	Scarlet
6.75	38.9321	10.8198	WT	Scarlet
7	44.9217	7.39532	WT	Scarlet
7.25	49.6278	13.9343	WT	Scarlet
7.5	53.906	15.8238	WT	Scarlet
7.75	52.6226	19.329	WT	Scarlet
8	65.4573	8.23829	WT	Scarlet
8.25	69.7356	21.0062	WT	Scarlet
8.5	72.7304	9.41994	WT	Scarlet
8.75	68.0243	9.29082	WT	Scarlet
9	77.0086	14.5209	WT	Scarlet
9.25	82.5704	16.6687	WT	Scarlet
9.5	84.7095	3.63022	WT	Scarlet
9.75	112.518	16.5099	WT	Scarlet
10	119.363	29.3914	WT	Scarlet
10.25	112.518	18.0358	WT	Scarlet
10.5	129.203	13.6476	WT	Scarlet
10.75	140.327	28.6611	WT	Scarlet
11	160.435	35.5224	WT	Scarlet
11.25	175.836	33.3408	WT	Scarlet
11.5	188.243	43.8842	WT	Scarlet
11.75	202.789	51.6717	WT	Scarlet
12	227.603	55.071	WT	Scarlet
12.25	257.551	58.4605	WT	Scarlet
12.5	261.402	56.0612	WT	Scarlet
12.75	298.622	70.0486	WT	Scarlet
13	322.153	86.9247	WT	Scarlet
13.25	348.25	71.9236	WT	Scarlet
13.5	374.348	76.6728	WT	Scarlet
13.75	396.167	87.3016	WT	Scarlet
14	444.511	115.375	WT	Scarlet
14.25	464.191	116.195	WT	Scarlet
14.5	521.092	127.379	WT	Scarlet
14.75	557.029	148.493	WT	Scarlet
15	590.827	165.216	WT	Scarlet
15.25	622.914	150.728	WT	Scarlet
15.5	690.083	163.798	WT	Scarlet
15.75	738.855	180.954	WT	Scarlet
16	796.184	205.288	WT	Scarlet
16.25	830.41	220.5	WT	Scarlet
16.5	896.295	212.35	WT	Scarlet
16.75	957.902	225.655	WT	Scarlet
17	1014.8	243.553	WT	Scarlet
17.25	1082.83	252.139	WT	Scarlet
17.5	1164.54	266.7	WT	Scarlet
17.75	1233.85	285.543	WT	Scarlet
18	1259.52	299.346	WT	Scarlet
18.25	1359.2	325.919	WT	Scarlet
18.5	1459.31	322.198	WT	Scarlet
18.75	1510.65	363.518	WT	Scarlet
19	1589.8	351.636	WT	Scarlet
19.25	1683.49	376.17	WT	Scarlet
19.5	1760.93	376.291	WT	Scarlet
19.75	1827.67	386.011	WT	Scarlet
20	1937.2	383.866	WT	Scarlet
20.25	2036.02	400.041	WT	Scarlet
20.5	2124.16	401.433	WT	Scarlet
20.75	2212.29	392.371	WT	Scarlet
21	2326.09	425.735	WT	Scarlet
21.25	2402.67	428.382	WT	Scarlet
21.5	2498.07	419.762	WT	Scarlet
21.75	2602.04	415.31	WT	Scarlet
22	2705.14	419.913	WT	Scarlet
22.25	2813.81	414.337	WT	Scarlet
22.5	2904.51	425.544	WT	Scarlet
22.75	2987.94	403.811	WT	Scarlet
23	3094.46	424.428	WT	Scarlet
23.25	3184.74	382.36	WT	Scarlet
23.5	3257.47	405.839	WT	Scarlet
23.75	3388.38	417.21	WT	Scarlet
24	3508.17	399.531	WT	Scarlet
24.25	3613.42	397.176	WT	Scarlet
24.5	3660.91	365.524	WT	Scarlet
24.75	3737.49	357.355	WT	Scarlet
25	3827.76	318.474	WT	Scarlet
25.25	3934.29	333.138	WT	Scarlet
25.5	4004.02	298.767	WT	Scarlet
25.75	4092.58	295.29	WT	Scarlet
26	4201.68	312.665	WT	Scarlet
26.25	4285.96	294.629	WT	Scarlet
26.5	4341.58	300.939	WT	Scarlet
26.75	4421.15	243.689	WT	Scarlet
27	4490.89	271.339	WT	Scarlet
27.25	4545.65	225.497	WT	Scarlet
27.5	4625.22	186.414	WT	Scarlet
27.75	4723.2	192.251	WT	Scarlet
28	4786.51	206.27	WT	Scarlet
28.25	4795.07	173.94	WT	Scarlet
28.5	4880.64	178.064	WT	Scarlet
28.75	4894.33	179.736	WT	Scarlet
29	5000	180.619	WT	Scarlet
